# Supplementary material for: Transcriptomic profiles reveal differences between the right and left ventricle in normoxia and hypoxia
Source: Physiol Rep. 2020 Jan 20;8(2):e14344. doi: 10.14814/phy2.14344 (PMC6971333; doi:10.14814/phy2.14344)
Supplement: Supplementary file 3 [file PHY2-8-e14344-s003.xlsx]

## Sheet: Sheet1
Supplemental Tables
Table S1: RVn vs. LVn				Table S2: RVh vs. LVh				Table S3: RVh vs. RVn				Table S4: LVh vs. LVn
Gene Name	log2FC	FDR		Gene Name	log2FC	FDR		Gene Name	log2FC	FDR		Gene Name	log2FC	FDR
Nppa	-4.1812	2.52307e-53		Polr2h-ps1	8.2142	3.04695e-15		Nppa	5.15341	9.67316e-72		AABR07025819.1	4.51544	1.94321e-40
Penk	-4.03238	1.14035e-12		Cthrc1	3.24525	3.509e-05		AABR07025819.1	4.78983	5.19257e-47		Inha	2.59565	1.92064e-34
Nppb	-3.04135	2.20188e-15		Trh	3.12846	0.00367305		Inha	2.46626	1.27644e-34		Tgm1	5.27036	4.0944e-30
Tceal7	-2.6363	2.56022e-20		LOC100911625	2.69382	0.000732839		Cdk1	3.13874	1.14447e-33		Ctgf	2.07777	5.76604e-21
Sh3bgrl2	-2.62674	0.00278633		Prnd	2.62025	5.4363e-08		Prc1	3.14958	7.43233e-27		Ncam1	2.63119	3.36278e-17
Klk10	-2.53791	1.37082e-15		Uchl3	2.55396	0.018604		Bok	2.23053	3.53985e-25		Tnfrsf12a	2.31224	9.60935e-16
Klk12	-2.34992	6.54477e-05		Ube2t	2.50933	3.10744e-07		Angpt1	-1.98097	1.00142e-24		Bok	1.99923	9.25606e-15
Kcne1	-2.31349	1.66142e-05		Cep55	2.40516	0.000346237		Fam131c	-1.87351	1.78272e-24		AABR07043601.3	8.85657	2.46939e-13
Ankrd23	-2.25491	8.04202e-07		LOC100359539	2.29685	0.000734345		Gpx1	1.62321	7.32196e-24		Enah	1.61198	7.27301e-11
Efcab6	-2.23359	0.00271175		Fcrl2	2.28594	0.0347679		Ube2c	2.53658	4.33506e-22		Rnd1	2.17632	1.32181e-10
Hopx	-1.57078	1.38235e-11		AABR07046778.1	2.24048	0.0219139		AABR07000658.2	3.01786	1.93542e-21		Cd52	3.95081	1.42599e-10
Card9	-1.52111	0.00468125		Ska1	2.21819	0.00119124		Klhdc8b	1.73735	2.10814e-21		Klhdc8b	1.35141	1.26487e-10
LOC100912195	-1.48658	2.21538e-08		Pbk	2.13633	4.02398e-06		Cdkn3	3.25223	1.50036e-19		Gpx1	1.28586	3.20289e-10
Myl4	-1.47103	0.00368143		Ccna2	2.10832	0.00126071		LOC100359539	3.22022	2.78694e-19		Zcchc5	1.92725	3.50765e-10
Rn50_2_0457.1	-1.36973	0.0395793		AABR07000658.2	2.06205	0.00286613		Myl4	2.62512	9.58808e-19		Reg3g	5.77151	2.95946e-09
Hist2h4	-1.3583	2.09715e-06		Plk1	2.05577	0.00188482		Ms4a6bl	4.97576	2.14401e-18		Alox15	4.48542	1.92642e-08
AABR07059925.1	-1.28338	3.46915e-06		Ns5atp9	2.03099	0.000424038		Cks2	2.6669	4.12039e-18		Tceal7	2.27926	3.37609e-08
Rxfp1	-1.20471	0.024095		Mest	2.02101	5.62881e-08		Thbs4	4.81465	1.07923e-17		Hspa1b	2.08599	2.68402e-08
Rcan1	-1.19876	5.06946e-05		Troap	2.01778	0.0363913		Ano5	-2.61383	5.44698e-17		Irx4	1.779	6.20082e-08
Hmgn5	-1.18213	0.0381908		Fam111a	2.01581	0.00532625		Pttg1	2.65225	6.3397e-17		Nppa	2.05693	3.24773e-07
Mt2A	-1.13972	0.00371535		Cdkn3	1.97151	0.00142374		Cd52	3.14616	1.61342e-16		Myc	1.68686	6.4472e-08
Akip1	-1.10891	0.00331664		Cma1	1.9323	0.000606394		Fam64a	3.14634	3.07113e-16		Pcp4	3.00714	2.94347e-07
Snurf	-1.08422	0.048826		C4a	1.91608	0.0410148		Dpep2	2.31775	3.47059e-16		Pdlim3	1.05356	2.95036e-07
Slc39a2	-1.0732	0.00270701		Cdk1	1.89761	0.000352361		Top2a	2.82232	7.01913e-16		Hspa1l	1.45724	2.94347e-07
AABR07068327.1	-1.0589	0.0364727		Thy1	1.87612	0.00847697		Klhl33	-2.03646	1.09061e-15		Ahsp	4.16405	1.23214e-06
Myh7	-1.05156	0.0381577		Top2a	1.86829	0.0207657		Ckap2	2.82899	1.21384e-15		RGD1562399	2.76174	3.63807e-07
LOC103689956	-0.988562	0.00222646		Cpa3	1.8637	0.00425831		Tceal7	3.53395	1.21384e-15		Atf3	2.27151	1.60017e-06
Rnd1	-0.98031	0.00123375		Prc1	1.81976	0.00453115		Mest	2.40049	1.91417e-15		Hbegf	1.30258	1.35251e-06
LOC102551184	-0.912197	0.0138803		Melk	1.81876	0.0245947		Cyp2e1	-3.86512	2.08325e-15		Dnajb5	0.978671	2.20627e-06
Tnfrsf12a	-0.89768	0.00364344		Knstrn	1.81058	0.0068178		Art1	-3.05562	2.23387e-15		Hspa1a	1.52322	4.96653e-06
Mxra7	-0.890359	0.015141		Kif23	1.80151	0.0176332		A930018M24Rik	-2.25966	5.87239e-15		Csrp2	2.16005	1.90127e-05
Acta1	-0.848048	0.0371126		Fam64a	1.79682	0.0125065		Glod5	2.43883	1.06149e-14		Phyhd1	1.45302	9.15514e-06
Pik3r3	-0.814178	0.0198101		Birc5	1.78949	0.00312272		Alox15	3.43852	2.63235e-14		Fhl1	1.41275	1.79301e-05
Ccnd2	-0.813455	0.00270701		Rrm2	1.78903	0.0068178		LOC691695	-3.20665	2.9874e-14		Flnc	1.29669	1.34997e-05
Tp53inp1	-0.799796	0.020733		Sbspon	1.78744	0.00756682		Akip1	2.7682	3.05544e-14		Postn	4.32852	3.87313e-05
Gpr155	-0.778833	0.0198101		Cks2	1.78337	0.0030213		Pbk	2.60277	3.46621e-14		LOC103694855	2.39373	0.000125126
Tsc22d1	-0.766637	7.92813e-06		C4b	1.78273	0.02802		Cdc20	2.13612	3.57556e-14		Adamts19	1.21989	1.79301e-05
AABR07071898.1	-0.765912	4.42344e-05		Ccnb1	1.77423	0.00991798		Birc5	2.80758	6.44799e-14		Dynll1	0.977921	4.18894e-05
Mt1	-0.75912	0.0403547		Rarres1	1.73913	0.000342361		Kif22	2.90757	9.1727e-14		Alas2	2.11963	5.92511e-05
LOC100911881	-0.730522	0.0381577		Pttg1	1.73079	0.000364543		Ns5atp9	2.04146	9.92689e-14		AC139927.1	0.99873	3.15392e-05
Asb18	-0.712782	0.00468125		Cdca3	1.72639	0.00308701		Knstrn	3.05806	1.16324e-13		Hba-a2	2.05311	0.000363946
Gadd45a	-0.67853	0.00105987		Mnda	1.7097	0.000364543		Spock2	-2.06048	1.18488e-13		LOC100360087	0.951443	0.000105713
Enah	-0.653271	0.00165438		Ube2c	1.70668	0.000787342		Ddit4l	-1.39036	1.25434e-13		Nppb	1.21375	0.000215697
Dcun1d2	-0.647173	0.02377		Ndc80	1.68977	0.0121862		Aqp7	-1.80389	2.90274e-13		Sfrp1	1.45877	7.11394e-05
Hsp90aa1	-0.634967	0.00175068		Ncaph	1.68695	0.0212461		Ccna2	2.49516	3.61704e-13		LOC100912195	1.46641	0.00016222
Xirp2	-0.632994	0.0193271		Racgap1	1.67253	0.00813467		Ube2t	3.5494	6.17214e-13		Hbb	2.00583	0.000520217
Gpx1	-0.620507	0.00149993		LOC100364835	1.65959	0.000133403		LOC100912195	2.57367	7.06313e-13		Ier5	1.01319	0.000128997
Ddit3	-0.619903	0.0415923		Nuf2	1.64815	0.00476048		Nuf2	2.7886	7.32667e-13		Tgm2	0.909601	0.000168497
Ly6c	-0.613191	0.03144		Kif2c	1.64137	0.0361447		Adcy1	-3.1637	8.01825e-13		LOC103694857	2.06107	0.000692105
Bnip3	-0.609611	0.00129174		Kif11	1.63046	0.0340238		Emp1	1.29192	1.21608e-12		LOC100134871	2.61088	0.000583794
Prss23	-0.606759	0.0386514		AABR07049753.1	1.62634	0.0347679		Ncam1	2.70272	1.59481e-12		Hba-a1	1.79708	0.000916467
Ankrd1	-0.593537	0.0364727		Mcpt1l1	1.60041	0.000780584		Actr3b	-1.39467	1.89381e-12		Mt2A	1.32067	0.000343754
Chchd7	-0.582025	0.00468125		Tpx2	1.57609	0.0210073		Cdca3	2.8796	2.28268e-12		Arid5a	1.1167	0.000179042
Serf1	-0.57351	0.0307486		Trem2	1.57253	0.000179137		Scn4b	-2.03875	2.34685e-12		RGD1311744	1.44732	0.000144665
Idh1	-0.569586	0.00626685		Kif20a	1.56929	0.0079394		Prnd	2.73901	3.20685e-12		Selplg	1.8558	0.00029778
Ivns1abp	-0.557949	0.0263125		RGD1559482	1.55923	0.00756682		Cilp	2.36391	3.67562e-12		Hba-a3	1.95184	0.000935227
Parm1	-0.554307	0.0498101		Fcgr2b	1.55454	0.0212461		Kif23	2.60555	4.36381e-12		Pf4	1.31005	0.000461702
Thbd	-0.549104	0.0270443		Kif22	1.54817	0.0393176		Ahsp	3.20796	4.91048e-12		Gnao1	1.05601	0.000240036
Tceal9	-0.548938	0.0099378		Cd33	1.53636	0.0212461		Dynll1	1.28503	5.83854e-12		Abra	1.18239	0.000403036
Nrap	-0.547233	0.0243648		AABR07006310.1	1.53619	9.73987e-06		Ska1	4.00363	9.58019e-12		Fstl3	1.29557	0.000215505
Lrrc2	-0.539965	0.0102715		Gap43	1.51926	0.00451508		Trim7	-1.60061	1.45225e-11		Hsp90aa1	0.961329	0.000583794
Ttr	-0.537914	0.0299588		C1qtnf6	1.50751	0.000586844		Fxyd6	1.23909	2.74157e-11		Myl4	3.32333	0.00176799
Csrp3	-0.533918	0.0173193		Gxylt2	1.50534	0.0210145		Csrp2	3.17396	3.10876e-11		LOC100910446	4.42206	0.00146868
Aplnr	-0.526547	0.0243648		Jchain	1.49741	0.00112831		Plk1	2.9506	7.88124e-11		Hspb1	1.33124	0.00137105
AC139927.1	-0.522848	0.0449474		Ccl19	1.46859	3.7295e-05		Tuba1c	1.30698	1.08283e-10		Crem	1.06877	0.000630612
Itga6	-0.517108	0.0346135		Gng8	1.45889	0.0394139		Cep55	3.4658	1.23478e-10		Ptn	1.31632	0.000745281
Fads3	-0.492883	0.0387733		LOC103690111	1.43882	0.0049829		Kif20a	2.41836	2.2896e-10		Fcgr2a	1.62012	0.000859853
Inpp5a	-0.471772	0.0439686		Nmrk2	1.42896	0.000337182		Crlf1	1.4294	2.39917e-10		Procr	1.15459	0.000554146
Tmem258b	-0.469623	0.0364727		Serpinb1a	1.42775	0.00476048		Anlnl1	3.07745	2.85696e-10		Mllt11	1.4635	0.00167485
Arpc5l	-0.45147	0.0387758		Clec4a	1.41684	0.00244541		Tpx2	2.33767	2.93581e-10		Pla2g7	0.900914	0.00132515
Ces1d	0.501152	0.0312842		Tacc3	1.41305	0.00301553		Cdkn2c	1.43611	3.42338e-10		S100a9	1.60311	0.000856388
Pltp	0.514151	0.026237		Ms4a7	1.39973	0.00937661		Lpin1	-1.36362	3.70798e-10		Sphkap	1.11651	0.00130641
Dkk3	0.531984	0.0263125		AABR07049578.1	1.37635	0.0203783		Adhfe1	-1.35468	5.28262e-10		Creld2	0.925531	0.001509
Fbln1	0.56279	0.020968		Cdc20	1.37046	0.00661892		Kcnk2	-2.00788	5.7751e-10		Reg3b	3.55413	0.00761072
Wnk2	0.564223	0.0364727		Cdca8	1.36465	0.0298343		Deptor	-1.50234	5.81174e-10		Maoa	1.09976	0.00470409
Gm2a	0.570148	0.0174969		Lilrb4	1.36301	0.00458367		Necab3	2.22602	5.81174e-10		Plac8	1.3038	0.00225608
Id2	0.575667	0.00758764		Kifc1	1.36277	0.0421388		Tmem150c	-2.61126	8.44695e-10		Serpinh1	0.886491	0.00382644
Tmem176b	0.586338	0.0222819		Mfap5	1.3602	0.00662478		Spc25	3.1266	9.15061e-10		Tsc22d1	0.873738	0.00453714
C1qc	0.590224	0.0382456		Bub1	1.35981	0.0386237		Sln	-3.76214	9.48894e-10		Mdk	1.60022	0.00401643
Tgfbi	0.599536	0.0435598		Dlgap5	1.35903	0.0054624		Loxl1	1.81131	9.59634e-10		LOC100912228	1.04362	0.00219677
Ccl5	0.604685	0.0285104		Islr	1.34921	0.0363913		Tacc3	1.76254	1.22101e-09		LOC100909761	2.04473	0.00196233
Pdgfra	0.605419	0.0156834		Plvap	1.33966	0.0199725		Sgo2	3.04847	1.39235e-09		RGD1304884	0.989097	0.00228293
Prodh1	0.606969	0.0231738		LOC102553715	1.3315	0.0323943		Ache	-1.65522	1.59764e-09		B4galnt1	0.996389	0.00264448
Vopp1	0.608897	0.0186564		Slpi	1.32257	0.0213856		Igdcc4	-1.317	1.67127e-09		Sct	1.61292	0.00149913
Ptprk	0.617074	0.0463769		Clec4a3	1.32112	0.00188263		Ccnb1	2.28105	1.81788e-09		S100a4	1.07118	0.005125
Sort1	0.617585	0.0140342		Eln	1.31845	0.0125065		Asb10	-1.22023	2.18351e-09		Myl7	3.16202	0.0143977
Tmem176a	0.623755	0.00637183		Mcpt8l3	1.30959	0.0241927		Islr	2.04788	2.57187e-09		Cpa6	1.59425	0.00203524
Gstz1	0.625047	0.00270701		Slamf9	1.29998	0.0119588		Myl6	1.03217	2.57187e-09		Lgals5	2.33415	0.00725841
LOC100911991	0.627674	0.0148778		Cxcl13	1.29269	0.0439043		AABR07027575.1	1.73279	2.63156e-09		Mybpc2	1.39757	0.00183299
C1qa	0.636688	0.0360012		Nusap1	1.28798	0.00312272		Spp1	2.10033	3.18406e-09		Timp1	1.08792	0.00716919
Mmp14	0.64894	0.025088		Cox6b2	1.28606	0.0452144		Racgap1	1.72576	3.67135e-09		Cdo1	1.17427	0.00401643
Tyrobp	0.656261	0.0400891		Cfd	1.25919	0.00162068		Lxn	1.28567	4.26378e-09		Dusp26	0.970921	0.00400995
Cytl1	0.660315	0.0231738		Pi16	1.25608	0.0377577		Thy1	2.1155	4.58719e-09		AABR07027753.2	3.642	0.0114872
C1qb	0.665279	0.0274825		MGC105649	1.24357	0.0309506		Ckap2l	2.89157	4.79836e-09		AABR07060872.1	1.39927	0.00456417
Laptm5	0.670143	0.00411621		Aurkb	1.23914	0.00997848		Dcxr	-1.32041	5.2401e-09		Xirp2	1.04652	0.0106364
Timp1	0.676155	0.0351903		Fam167b	1.23342	0.0327845		Cdca8	2.0581	6.50528e-09		Thbs1	1.47304	0.00725841
Ctss	0.680731	0.0288474		Ccl21	1.22851	0.044287		Ect2	2.91695	7.21525e-09		Emb	2.56131	0.00540321
Igdcc4	0.683679	0.011004		Col3a1	1.22514	0.00765128		Acaa2	-1.50301	7.87949e-09		Gpr155	1.18952	0.0109438
Cfh	0.687825	0.0318515		Necab3	1.22344	0.048783		Gja3	-1.48446	8.13374e-09		Ankrd23	1.01186	0.0173496
Efemp1	0.692325	0.00165438		Loxl1	1.2137	0.0327845		Ttr	1.00563	9.42456e-09		Azin2	1.57398	0.00418429
Adamts2	0.698943	0.0198101		Clec4a1	1.20407	0.00192645		Alas2	1.32772	1.09629e-08		Igf1	0.905997	0.0103343
Lsp1	0.704198	0.00626685		Ccne2	1.18106	0.0410148		Gpcpd1	-1.44828	1.36414e-08		Myot	1.72876	0.0117762
Plxnb2	0.704269	0.00542001		Adgre1	1.18091	0.00621402		Slc7a15	-2.13294	1.54565e-08		LOC100910669	1.66221	0.0118268
Gja3	0.707415	0.0128956		C1qtnf5	1.16761	0.0347679		S100a10	1.20068	1.67865e-08		Ccl2	1.0884	0.0139307
Tgfb3	0.707627	0.00335083		Clec3b	1.1597	0.0335577		RT1-DMb	-1.01496	1.79378e-08		Otud1	1.13306	0.0232819
Col1a1	0.711302	0.00222646		Arhgap11a	1.14802	0.0315127		Fam111a	2.39728	2.0474e-08		RGD1561796	1.08764	0.0080069
Clec10a	0.71948	0.0346135		Folr2	1.13254	0.000787342		Lrrc10	-1.00374	2.06977e-08		Prg4	1.69457	0.0147274
Ctsz	0.719489	0.0193271		Mcm3	1.13197	0.0363913		Adck3	-1.20531	2.19601e-08		Lrrc17	1.38244	0.0117444
PCOLCE2	0.720013	0.0283434		Fstl1	1.128	0.0352446		LOC691083	-1.83567	2.19601e-08		LOC100909868	2.04228	0.00208513
Lgals3	0.742872	0.00450587		Timp1	1.12563	0.0315127		Arhgap11a	1.81124	2.43677e-08		Cstf3	1.06864	0.0216323
Col3a1	0.743112	0.000123137		Atp1a3	1.12446	0.0427348		Hba-a2	1.22512	2.61054e-08		Sfrp2	1.77423	0.0186976
Cryl1	0.74323	0.000544019		Lxn	1.11446	0.00146953		LOC103694855	1.70654	2.68381e-08		Pdlim2	1.00252	0.0169257
Cd53	0.753488	0.0274825		AC098563.1	1.108	0.03032		Crhr2	-1.8379	3.54552e-08		Ccdc80	0.940258	0.0386201
Cadm3	0.754687	0.00440496		Gmnn	1.10782	0.0101543		Ndc80	2.36941	3.64469e-08		Cd55	0.984951	0.0125424
Dpysl3	0.761669	0.0193271		Ctss	1.10166	0.00767745		Melk	3.17776	3.68615e-08		Plac9	0.897746	0.016199
Clec3b	0.762711	0.00860319		Tmem100	1.10087	0.0347759		Sema4d	-1.15313	3.73519e-08		Fibin	1.3086	0.0423929
Lyz2	0.764276	0.0276662		Cenpl	1.08994	0.048783		RGD1311744	2.26241	3.9583e-08		Tgfb2	0.945991	0.0306945
Igfbp3	0.781518	7.59877e-05		Lyz2	1.076	0.000586844		Gsn	-0.936008	4.09314e-08		Itgb2	1.1538	0.0118131
Ptpn6	0.783198	0.0395793		Spc24	1.07181	0.0167927		Fbxl22	1.40695	4.19953e-08		AC115420.2	1.93545	0.0206689
Coro1a	0.788367	0.00110193		Ccr5	1.07008	0.0393176		Vamp5	0.975868	4.23533e-08		Tnni1	1.40289	0.0283445
Csf1r	0.788505	0.00575812		Cybb	1.05952	0.0125065		Hbb	1.34093	5.89562e-08		S100a8	1.61835	0.0216139
Cfb	0.789889	0.0498101		Glod5	1.05581	0.00991798		Hsp90aa1	1.08423	6.42441e-08		AABR07064634.1	2.06243	0.0436716
AC135026.1	0.79517	0.0387758		Itm2a	1.05136	0.00141015		Sfrp1	1.61656	6.42441e-08		Peg3	0.896871	0.0461361
Sfxn1	0.796417	0.0340771		Bcl2a1	1.04857	0.0052128		Marcksl1	1.01131	6.93273e-08		Ccl7	1.15594	0.0231767
Cdh11	0.798861	0.0421332		Gpnmb	1.0467	0.0451331		Art5	-2.17599	7.46454e-08		Rn60_2_1877.6	0.976218	0.0411451
Ccdc80	0.802179	0.000416547		Cpxm1	1.04501	0.0139805		Gabrb2	-2.30566	7.65683e-08		AABR07068285.2	1.57022	0.0134462
Tmeff2	0.804638	0.0461073		C1qa	1.04366	0.00756682		Tnfrsf12a	1.47194	7.8041e-08		Scn3b	1.39146	0.0467149
Gas7	0.810716	0.00440662		Baalc	1.04004	0.0394139		Acad10	-1.09883	7.93125e-08		42619	1.16261	0.0247321
Cotl1	0.816773	0.00520761		Apoe	1.03756	0.0363913		Anxa2	1.10551	7.93125e-08		RGD1561778	1.35984	0.0443569
Hmgcs2	0.825635	0.0364727		Ccl6	1.03632	0.0068178		Troap	2.80388	8.55629e-08		AABR07017999.1	1.7055	0.0333852
Tnk2	0.831049	0.00904989		Tmem255a	1.03582	0.0402137		Tubb6	1.11863	8.55629e-08		Ccl12	1.94969	0.00306309
Corin	0.834347	5.85912e-06		Fgl2	1.03582	0.0394139		LOC100910669	1.61622	9.124e-08		S1pr3	0.871095	0.00286983
Klhl13	0.840197	0.00500471		Cd53	1.03356	0.000388005		Mki67	2.29281	9.124e-08		LOC100365810	0.867844	0.0135144
RT1-Db1	0.861927	0.0292654		Chid1	1.02653	0.00476854		Rrm2	2.95446	9.124e-08		Ctsk	0.864821	0.0137441
Rab43	0.862143	0.0270443		Nxnl2	1.0247	0.00239933		Decr1	-1.04397	9.52058e-08		Ube2ql1	0.864612	0.0350073
Cfd	0.862441	0.000416547		RT1-DMa	1.02364	0.000837769		Fstl1	1.35322	9.97594e-08		Synpo2l	0.858415	0.00193871
Clec4a3	0.863665	0.0230949		Cd300le	1.01871	0.0071434		Ppm1j	-1.26852	1.05141e-07		Col1a1	0.85544	0.0291657
Ache	0.867977	0.0124954		Ackr4	1.01589	0.0131354		Loxl2	1.31355	1.18718e-07		Cdc25b	0.855044	0.0462551
Scara5	0.875482	0.00443816		Bace2	1.0141	0.0327845		Myl1	2.50076	1.19591e-07		P4ha1	0.85384	0.00486613
Kcnk2	0.884707	6.78011e-05		Nrep	1.01352	7.26929e-05		Ephx2	-1.94131	1.44299e-07		Clec3b	0.851548	0.0415032
Cyp1b1	0.885201	0.0228544		Aif1	1.0049	0.000334604		Fxyd5	1.20482	1.46764e-07		Ppp1r15a	0.844146	0.000108085
Angpt1	0.885472	0.00468125		C1qb	1.00186	0.037573		Colec11	2.29828	1.53506e-07		Col3a1	0.836066	0.0190691
Pld4	0.891227	0.0415923		Slfn13	0.993182	0.0413593		Hmgb2l1	1.06071	1.57827e-07		Dusp8	0.833644	0.00381863
Nov	0.892044	0.0117872		Mgp	0.98656	0.0309506		Aldh1a1	-1.06012	1.62741e-07		LOC100912498	0.832139	0.000951903
RT1-Da	0.919922	1.54934e-05		Cd4	0.983213	0.00959792		LOC100359583	0.983579	1.68028e-07		Snrpn	0.828939	0.000144665
Klhl33	0.921097	0.000736986		Cdkn2c	0.972382	0.0125065		Tgm1	2.92516	1.68084e-07		Cdr2	0.827356	0.0182737
Cd68	0.9333	0.0128169		Fcgr1a	0.956339	0.0299797		Emb	1.854	1.78167e-07		Ttr	0.82202	0.00146624
Glipr1	0.937451	0.00904989		RT1-Da	0.951407	0.00756682		Gcgr	-1.42011	1.78167e-07		Cd300le	0.821249	0.0260624
Irf8	0.946791	0.00270701		Tmem176b	0.943112	0.000606394		Fbxo17	2.49767	1.98982e-07		Tgfb1i1	0.818539	0.00911036
RT1-Ba	0.947462	0.0169202		Lmnb1	0.942231	0.0427978		Timp1	1.53554	2.00967e-07		Rab3b	0.791777	0.0118268
Gpnmb	0.948395	0.0302375		Cd68	0.94184	0.0125065		Ank2	-1.3875	2.01948e-07		Cdc42se1	0.787239	0.000916467
Ptprcap	0.953456	0.00904989		Myl9	0.934424	0.00250276		Adamtsl2	1.79499	2.14847e-07		Nme3	0.786932	0.00537265
Lsamp	0.962058	0.00142723		Dpep2	0.930724	0.0213809		RGD1359634	1.57432	2.2721e-07		Mgp	0.785741	0.0118749
F13a1	0.966629	0.0421332		Tmem176a	0.925562	0.000651075		Tceal9	1.24121	2.2721e-07		Synm	0.785167	0.00401643
Colq	0.973039	0.000169507		LOC689130	0.921564	0.0135719		Tgfb1i1	1.27744	2.42964e-07		Kank1	0.783127	0.00139828
Lyve1	0.980361	0.00500471		Fxyd2	0.911156	0.0113001		Kif11	2.57231	2.50816e-07		Armcx3	0.782764	0.00228678
Hmgn5b	1.00611	0.00188859		RT1-Db2	0.908575	0.0361447		Tgm2	1.33297	2.50816e-07		Rbp1	0.781084	0.0184625
Myo1f	1.0074	0.0387758		Clec10a	0.905581	0.00250276		S100a9	1.96574	2.56612e-07		Spa17	0.780221	0.0184625
Plac8	1.01409	0.00913503		RT1-Db1	0.892137	0.0125065		Kifc1	1.80174	2.6953e-07		Pkdcc	0.775996	0.000591522
Lat2	1.02423	0.0381577		Pld4	0.88785	0.0119588		Sypl2	2.36493	3.05602e-07		Nfil3	0.771729	0.00985472
RT1-Bb	1.026	0.00575812		Pdgfrl	0.884254	0.0458527		Adra1d	-1.62775	3.09797e-07		Stk38l	0.769371	0.00191902
Rarres1	1.03152	0.0427306		Igf1	0.877726	0.0315127		Enah	0.949957	3.22322e-07		Ucp2	0.766134	0.00466746
NEWGENE_1582994	1.0417	0.000232387		Hmgb2	0.873748	0.00412997		Myl9	1.14221	3.27691e-07		Myl6	0.759785	0.000738863
Sema4a	1.05222	0.00904989		Fxyd6	0.872315	0.00145036		Clic1	0.944022	3.39803e-07		Bnip3	0.759678	0.0040656
Cd4	1.05496	2.48542e-05		Naaa	0.867677	0.020021		Crem	1.08847	3.42428e-07		Zyx	0.756589	0.000935227
Cd2	1.05556	0.0157131		RT1-Ba	0.862737	0.0106295		Sptb	-1.19001	3.44102e-07		Gpx7	0.749634	0.0134964
Nckap1l	1.08487	0.0285872		Fam198b	0.859461	0.040111		Plk4	2.61692	3.75798e-07		Ftl1	0.749601	0.00529179
Lrrc17	1.08846	0.0240969		Lgals3	0.859092	0.00963247		Ttc9	1.20307	3.75798e-07		Myh7	0.747366	0.0391053
Mfap2	1.09218	0.000850567		LOC100363469	0.85593	0.0203783		Ankrd23	1.92127	3.99365e-07		Ahsa2	0.746038	0.0164247
Ms4a4a	1.10589	0.00825778		Cotl1	0.85574	0.0119052		Serpinh1	1.02755	3.99501e-07		Rac2	0.74038	0.0135949
C7	1.11586	9.63436e-07		Chp2	0.855354	0.0377577		Snx22	-1.25817	4.0131e-07		Lsp1	0.736379	0.00237852
Cst7	1.12959	0.0183156		Id2	0.854815	0.0246078		42439	-2.05601	4.33508e-07		B3galnt2	0.725945	0.00640904
Dennd1c	1.13518	0.0413916		Prcp	0.849165	0.0175375		Eln	1.65002	4.33508e-07		Plat	0.720997	0.0449535
Lilrb3l	1.14752	0.00941995		Igf2	0.834529	0.0212461		Fibin	2.35987	4.39555e-07		Sik3	0.720348	0.0063368
Cks1l	1.16281	0.0231738		S100a11	0.82764	0.0107294		Adra1b	-1.022	4.56993e-07		Btg3	0.719148	0.0412242
Rab3b	1.18766	0.000411456		Lpxn	0.818874	0.0482285		Igsf1	-1.29757	4.57865e-07		Filip1	0.71468	0.00249343
Fcgr2a	1.19809	0.0004586		Tubb6	0.806265	0.0448264		Pdp2	-1.3237	4.61451e-07		Shisa4	0.710198	0.0229847
Klrb1b	1.25738	0.0173609		Gpr22	0.799804	0.00955456		Stmn1	0.971864	4.7026e-07		Samd4a	0.70529	0.0337626
Rfx2	1.28682	0.0231738		Cd248	0.798262	0.0212461		Ablim2	-1.14954	4.7356e-07		Maged2	0.704819	0.00920617
AABR07006310.1	1.28702	0.000666558		Gmfg	0.797216	0.018206		Fhl1	1.35434	4.80481e-07		Pfkp	0.702239	0.00419284
Arhgap30	1.29116	0.0186564		Ctsz	0.796833	0.0267845		NEWGENE_1549776	1.53078	5.18037e-07		Snrpg	0.697579	0.0034586
Ackr4	1.31578	0.00142723		Tmem254	0.791888	0.026794		LOC103694857	1.36564	5.91077e-07		Qsox1	0.691069	0.0403636
A930018M24Rik	1.3175	6.80699e-08		Kdelr3	0.791174	0.0210073		Abca8a	-1.07078	5.92965e-07		Spink8	0.687715	0.0102144
LOC103690111	1.31968	0.00644309		Car8	0.787881	0.0315127		Mt2A	1.28091	6.02439e-07		LOC680121	0.684343	0.019006
Mpv17l	1.33208	0.0188165		Hmgb2l1	0.781819	0.00738916		Kcna2	-1.53102	6.13119e-07		AABR07033324.1	0.682916	0.0178186
Phkg1	1.33311	0.00575812		Csf1r	0.779752	0.0374306		Myo10	-1.43505	7.06941e-07		Jund	0.681561	0.0100759
C4a	1.33897	0.0124954		Fgf16	0.770968	0.033926		Col8a1	1.74942	7.07857e-07		Ifrd1	0.680602	0.00595704
Apoe	1.33903	4.05398e-08		Smc4	0.766272	0.037573		Nusap1	1.32059	7.5145e-07		AABR07011951.1	0.680275	0.00346152
LOC100911548	1.35739	0.000937274		Rab13	0.751126	0.0417898		Bst1	1.25815	7.61402e-07		Fkbp7	0.675417	0.0214904
Gabrb2	1.38999	0.00270701		RT1-Bb	0.750002	0.0386237		Osbpl6	-1.0698	7.74942e-07		Lgals3	0.66378	0.0231767
Csf2rb	1.40293	0.00715583		Bmp1	0.740642	0.0432155		Piwil2	-1.12903	8.20093e-07		Bud31	0.654869	0.0113366
Tnfrsf19	1.42529	0.0255516		Tyrobp	0.707271	0.0287469		Ltbp2	2.79216	8.34106e-07		Clic2	0.654314	0.0306565
Plvap	1.45763	0.0124954		Sat1	0.706973	0.017634		LOC103694877	0.905437	9.12343e-07		Fam198b	0.654242	0.0306945
Cyp2e1	1.46735	0.00657598		Pycard	0.705395	0.0158724		Mif	0.905436	9.12343e-07		Hsph1	0.650637	0.0106364
Lilrb4	1.47722	0.0295647		S100a10	0.695494	0.0352446		Pde4a	-1.04406	9.48918e-07		Ccni	0.650167	0.00902217
Sfrp2	1.48186	3.46915e-06		Lsp1	0.694432	0.0451331		Acsf2	-1.06651	9.53209e-07		Speg	0.647892	0.0109438
Ccr1	1.48931	0.0236273		Stmn1	0.670888	0.0148074		Rimbp2	-1.31149	9.6191e-07		Chpf	0.646889	0.0454443
Trem2	1.57482	0.000981543		Vat1	0.660164	0.0394139		Plin4	-1.03377	1.11844e-06		Tubb5	0.644239	0.00956201
Slpi	1.63154	1.26905e-05		Marcksl1	0.659975	0.0329107		Aurkb	1.61857	1.30015e-06		Avpi1	0.639364	0.0222087
Cd84	1.69047	0.0183156		Tmsb10	0.639726	0.018604		Atp1a2	-1.53001	1.30944e-06		Sec61b	0.634064	0.0343257
Cd33	1.69081	0.00626685		Plgrkt	0.634245	0.046929		Ech1	-1.09298	1.3429e-06		Ecm1	0.633369	0.0231767
Myoc	2.06712	1.59858e-11		Vopp1	0.620718	0.0386237		Casp3	1.15761	1.40784e-06		Rab13	0.630283	0.0311321
RGD1561453	2.09343	0.00217818		Gbp2	0.617326	0.0450315		Plac9	1.28274	1.43446e-06		Dnaja1	0.626757	0.0180679
Fgf7	2.33873	0.000887763		Scn1b	-0.617884	0.0394139		Penk	2.35452	1.44552e-06		Tceal9	0.620162	0.0417489
Clec4a	2.48095	5.45408e-07		Armcx3	-0.623864	0.0306302		Hmgb2	1.05889	1.52918e-06		Smco4	0.615807	0.0462591
Sln	2.97691	0.000132402		Alpk3	-0.625705	0.0482285		Adora1	-1.37937	1.62324e-06		S100a1	0.613027	0.0284196
Postn	3.66365	2.83037e-10		Jph2	-0.628676	0.0364786		Fbp2	-1.9933	1.72119e-06		Dusp27	0.61267	0.0491948
LOC100910446	4.18663	0.0153325		Prepl	-0.631726	0.040111		Sparc	0.982077	1.72119e-06		Pdlim5	0.61056	0.0139307
Ppial4d	-0.59963	0.0502896		Bnip3	-0.636143	0.0489132		Myh6	-1.41095	1.77948e-06		Filip1l	0.610257	0.0325417
Fam198b	0.61569	0.0502896		Tnks2	-0.640687	0.0315127		Tceal8	0.873727	1.99593e-06		Nt5c2	0.608686	0.0151468
Pla2g2d	1.31657	0.0502896		Slmap	-0.654478	0.0287469		Arl6ip1	0.910903	2.01669e-06		Pir	0.608343	0.0313188
Bicc1	0.583819	0.0507973		Gsn	-0.65751	0.0151531		Fam167a	2.11874	2.0465e-06		S100a10	0.606433	0.0414532
Adgre1	0.932694	0.0508311		Acot2	-0.678036	0.0295614		Ppp1r1a	-1.22437	2.09982e-06		Itga5	0.60639	0.0216517
Cd300le	0.755555	0.0509807		AC135400.1	-0.687448	0.0207657		AABR07036374.1	-1.1003	2.15557e-06		Ikbkb	0.597458	0.0386736
Sorbs2	-0.533494	0.0526065		Kank1	-0.695017	0.0465595		S100a11	1.12087	2.19287e-06		Cep19	0.594943	0.0219201
Col5a1	0.60972	0.0526065		Slc3a1	-0.695185	0.0347759		Rnd1	1.47278	2.41157e-06		Mif	0.585783	0.0306565
Nipal3	0.675407	0.0538401		Acss2	-0.697988	0.0245141		Cd55	1.45247	2.42514e-06		LOC103694877	0.585783	0.0306565
Acyp1	-0.480219	0.0538724		Eepd1	-0.698986	0.0227117		Bgn	1.54306	2.67079e-06		Pcbp3	0.583255	0.0343257
Usmg5	-0.460222	0.0545137		Fat1	-0.700941	0.0447754		Col4a1	0.940491	2.75064e-06		Pdlim7	0.582861	0.0164247
Tbx3	-1.02657	0.0557312		Alpk2	-0.712531	0.0134318		Sh3bgrl2	1.6408	2.75064e-06		LOC100361934	0.574423	0.0301561
Nf1x	0.477969	0.056127		Cand2	-0.713943	0.0212461		Irx4	1.81116	2.78079e-06		Ldha	0.560621	0.0323114
Rgs2	0.665722	0.0564271		S100a1	-0.718263	0.0289612		Nrep	1.08898	2.91578e-06		Erp29	0.5267	0.0403636
Cybb	0.760742	0.0564271		Obscn	-0.720048	0.0394139		Tsc22d1	1.30442	2.94024e-06		Man1c1	-0.542476	0.0498382
LOC103692716	2.54795	0.0564271		LOC100909784	-0.722616	0.0352446		LOC100360087	0.866254	3.1385e-06		Plpp7	-0.544673	0.0353905
Taf9	-0.464513	0.0566981		Jun	-0.728797	0.0212461		Pf4	1.34838	3.20376e-06		Oxnad1	-0.5453	0.0418645
Skp1	-0.42503	0.0581226		Pkdcc	-0.738565	0.0109796		Fam81a	-1.72639	3.29142e-06		Usp24	-0.546321	0.0417489
Mafa	1.13688	0.0594859		Twf2	-0.738664	0.0212461		Rab31	0.918566	3.32799e-06		Mut	-0.567092	0.0485246
Folr2	0.705713	0.0633289		Ppp1r13l	-0.739431	0.00565702		Hba-a1	0.994769	3.45039e-06		Acad10	-0.569073	0.0363537
Mamdc2	0.749707	0.0633289		Dusp27	-0.739607	0.0207657		Gpam	-0.99978	3.53202e-06		Tmem65	-0.579468	0.0352533
RGD1562725	-2.35734	0.0647592		Sts	-0.740069	0.0142098		Hadha	-0.944763	3.58683e-06		Gcdh	-0.58103	0.0471724
Pllp	-1.1638	0.0647592		Acsf2	-0.752196	0.0329157		Higd1b	0.88615	3.80798e-06		Opa1	-0.582334	0.0138005
Adamts1	-0.808167	0.0647592		Arid5a	-0.75273	0.0352446		LOC100360449	1.52573	3.80798e-06		Elk1	-0.583173	0.0281917
Fcna	0.759286	0.0647592		B3galnt2	-0.753234	0.0127354		RGD1561453	-2.5766	3.80798e-06		Echdc3	-0.592958	0.0304955
Klrk1	0.937664	0.0647592		Tpd52l1	-0.760356	0.00788132		Fap	1.34189	3.83422e-06		Tp53i3	-0.593746	0.0233091
Ccr5	0.948281	0.0647592		Ddc	-0.763954	0.0103544		BC028528	1.05181	3.92775e-06		Lrrc14b	-0.598194	0.0135949
Asgr2	0.951613	0.0647592		Csrp3	-0.765648	0.0456872		Stard10	-0.982989	4.05919e-06		Slc25a13	-0.603678	0.0146933
Epsti1	1.16429	0.0647592		Mypn	-0.765791	0.0240621		Pcbp3	0.91799	4.1818e-06		Mtus1	-0.60612	0.0216323
LOC100359687	-0.453275	0.0649059		Myo18b	-0.773377	0.00620853		LOC100911101	-1.43869	4.58923e-06		Gmpr	-0.60939	0.0244907
Klhdc8b	-0.500608	0.0654053		Slc35f5	-0.77893	0.0196296		LOC102553715	1.43499	4.58923e-06		Cyp27a1	-0.617278	0.0146933
LOC500702	-2.16931	0.065615		AABR07040840.1	-0.78771	0.0484872		Rab13	1.13047	4.58923e-06		Prkab2	-0.620329	0.0416491
Ppial4g	-1.12311	0.0663502		Suox	-0.793087	0.0187922		Adamts19	1.21834	5.15074e-06		Pla2g16	-0.624502	0.0206689
Tcf21	0.701872	0.0663502		Tmem71	-0.793704	0.018604		Tes	1.18074	5.42215e-06		Gpd1l	-0.628793	0.0139307
Ccbe1	1.23969	0.0663502		Myh7b	-0.795968	0.0367873		Mfap4	1.19625	5.65746e-06		Cyb5b	-0.640243	0.0147255
RGD1309036	-0.559699	0.066709		Btg2	-0.815098	0.0117146		Itga7	-0.905837	5.78115e-06		Dbt	-0.640489	0.0118131
Serinc4	-0.515082	0.0688757		Filip1	-0.818243	0.00201923		Lrrc4b	-0.874121	5.90803e-06		Gpc4	-0.641448	0.0179232
Aldh1a1	0.543964	0.0691835		Pla2g7	-0.831969	0.0103544		Pla2g2a	-0.97959	5.93846e-06		Acad11	-0.645428	0.035918
Prrx1	0.79862	0.0743754		Flt1	-0.835805	0.00451508		Lsamp	-1.67989	6.12695e-06		Pcp4l1	-0.646884	0.0197685
Scx	-0.47146	0.0743982		Ppp1r15a	-0.83999	0.00228745		S100a4	1.43002	6.14465e-06		Acox1	-0.6499	0.00640904
Tf	0.493796	0.0743982		Samd4a	-0.851267	0.0103544		Ptn	1.35463	6.74805e-06		Fbxo31	-0.65018	0.017489
Golm1	0.445473	0.0750103		AC139927.1	-0.855356	0.00315183		Nipsnap3b	1.2649	6.89425e-06		Hcn2	-0.652165	0.0231767
Itgb2	0.891498	0.0750103		Baiap2	-0.863994	0.0210073		Gnao1	1.32567	7.22112e-06		Osgepl1	-0.652965	0.0113366
RGD1561778	1.14638	0.0755338		Anxa10	-0.892322	0.0363913		Cstb	0.914656	7.53089e-06		Tecrl	-0.653087	0.0114385
Sema4d	0.450641	0.0756726		Cmya5	-0.898624	0.0212461		Echdc3	-0.870326	7.69256e-06		Epdr1	-0.655492	0.00456417
Rn50_10_0705.2	1.08091	0.0756726		Xirp1	-0.901272	0.00124455		Echdc2	-0.902451	8.13692e-06		Scrn3	-0.659815	0.0169257
Rsad2	-0.756973	0.0764626		Sacs	-0.907368	0.0335577		Acox1	-0.952436	8.19881e-06		Nrp1	-0.665784	0.00595704
Mnda	1.11498	0.0764626		Asb18	-0.913766	0.0386237		Ddn	-1.85887	8.71869e-06		Lrrc4b	-0.668939	0.00761072
Tifa	0.962041	0.0790197		Cep85	-0.924578	0.000626154		Col3a1	1.31688	8.79453e-06		Kctd1	-0.677174	0.0179914
Limd2	0.652025	0.0792731		Vdr	-0.951026	0.0462886		Ano10	-0.85495	9.1943e-06		Klhl38	-0.678805	0.0470348
Mfap5	0.680965	0.0792731		Pbld1	-0.969044	0.00451508		Gmnn	1.36861	9.21148e-06		Nhlrc1	-0.68233	0.0216323
Ccl19	0.979014	0.0792731		Pla2g2a	-0.980704	0.0049454		Pdpr	-0.922498	9.24459e-06		Gramd4	-0.683067	0.0102652
Cdh22	1.09787	0.0792731		Bdnf	-0.98185	0.000606394		Pi16	1.52405	9.32684e-06		Hadh	-0.691374	0.00852695
Fgl2	0.64547	0.0809594		AABR07066440.1	-0.99336	0.0278507		C1qtnf6	1.48648	9.33904e-06		Pdpr	-0.693571	0.0157075
AC135389.1	-1.29047	0.0810752		Hopx	-1.02548	0.00453115		Usp24	-0.958729	9.36077e-06		Camta1	-0.695341	0.00664931
Gda	0.633712	0.0815072		Crybb1	-1.04011	0.0377577		Tnik	-1.12128	9.66611e-06		Mitf	-0.697918	0.0118749
Hcls1	0.89622	0.0815072		Phyhd1	-1.04904	0.0013196		Mybpc2	1.78371	9.99284e-06		Mreg	-0.699234	0.0298616
Cds1	1.02514	0.0821759		Nrap	-1.05198	0.000143626		AABR07029417.1	-1.7865	1.00168e-05		L2hgdh	-0.700389	0.0360264
Col14a1	0.588569	0.0828809		Yipf7	-1.0747	0.00172496		Ppic	1.20913	1.00974e-05		Carnmt1	-0.701505	0.0106364
AC115420.2	1.10033	0.0829776		Nppa	-1.08108	0.0394139		Apln	-1.15356	1.01184e-05		Ano10	-0.702321	0.00205348
Mmp2	0.437561	0.0830917		Lmcd1	-1.10402	0.00555837		Grap	1.18122	1.07611e-05		Abcb7	-0.704492	0.011257
LOC102552659	1.07745	0.0840997		Egr1	-1.10747	0.0287469		Hba-a3	1.15633	1.13993e-05		Mt-nd2	-0.71388	0.00356649
Cdh20	-1.23369	0.0845002		Hspa1l	-1.13245	0.000264366		Spef1	0.943086	1.20697e-05		Lyrm5	-0.715758	0.0151468
Hspb3	-0.511248	0.0845002		Ube2ql1	-1.13395	0.0042313		Syt7	-1.05498	1.26731e-05		Asb10	-0.717585	0.0153563
Selenbp1	0.473144	0.086174		Myh7	-1.13742	0.000552701		Atp6ap1l	-1.36519	1.28763e-05		Dusp1	-0.725598	0.0185145
Ier5	-0.528419	0.0865221		Mt1	-1.14797	0.00216102		Kif2c	2.10531	1.28965e-05		Adck3	-0.729352	0.00522255
Slc24a3	0.82792	0.0876424		Slc7a1	-1.16071	0.00451508		Anxa1	0.873407	1.32816e-05		Adra1b	-0.730505	0.00911036
Elovl7	-0.804855	0.08768		Rn60_3_0143.1	-1.1674	0.0315127		Il2rg	0.7933	1.36005e-05		Dhrs7c	-0.742506	0.00639833
Tmem71	-0.920856	0.0877841		Dusp26	-1.17542	0.00108303		Lmo2	0.921112	1.41654e-05		Kyat3	-0.745551	0.00321139
Naa50	-0.49297	0.0877841		Ier5	-1.17676	2.40828e-05		Acad11	-1.0009	1.44535e-05		Rcor2	-0.74636	0.00595704
Emc6	-0.418629	0.0877841		Mt2A	-1.1787	0.000236746		Ctsk	1.26197	1.44996e-05		Grcc10	-0.749937	0.0118749
Fcer1g	0.493263	0.0877841		Atp1a2	-1.18281	0.00937424		Mfap5	1.37132	1.44996e-05		Slc46a3	-0.757987	0.0350953
Mgp	0.631367	0.0877841		Pllp	-1.20644	0.011913		Fbxo32	-0.87111	1.4625e-05		Camk2a	-0.772582	0.0343396
Hs3st1	0.8262	0.0877841		Mllt11	-1.22695	0.0287469		AABR07040840.1	-1.02789	1.5241e-05		Tmem86a	-0.779533	0.00097225
Ltc4s	1.59575	0.0877841		Enah	-1.31337	6.92195e-06		Fbxo31	-0.883326	1.53709e-05		Synj2	-0.781574	0.0140187
Rnase4	0.513334	0.0878009		Rn50_X_0752.1	-1.31956	0.022575		Fcgr2a	1.53922	1.53709e-05		Slc25a34	-0.787109	0.00599648
Rps4x	-0.584433	0.0906294		Gpr155	-1.32048	0.00964846		Maoa	1.11734	1.53709e-05		Fam78a	-0.794599	0.0306945
Lcp1	0.524296	0.0909065		Cpa6	-1.32869	0.0115398		Itm2a	1.06661	1.56113e-05		Slc22a23	-0.796905	0.0344753
Slc9a9	0.888059	0.0927515		LOC100912498	-1.33929	0.00664436		Tmem255a	1.49135	1.56113e-05		Ppm1j	-0.800821	0.0143977
Tst	0.476582	0.0928269		LOC102556347	-1.34016	0.000787342		Cidea	-1.02387	1.57765e-05		Tnfaip8	-0.804399	0.0235529
AABR07009834.1	0.789207	0.0931026		Ankrd23	-1.34141	2.25464e-05		Grid1	-1.73598	1.57765e-05		Nr0b2	-0.821846	0.000583794
Grcc10	-0.549901	0.0940188		Dnajb5	-1.34995	5.39051e-08		Phyhip	-1.38713	1.58761e-05		Lss	-0.822173	0.0169257
AABR07004876.1	-1.10219	0.0952043		Gba3	-1.3639	0.0497924		Crat	-1.014	1.59619e-05		Rimbp2	-0.844079	0.0118268
Yipf7	-0.481394	0.0961515		Thbs1	-1.36898	0.0295067		Mafa	-1.95436	1.63575e-05		Ky	-0.848121	0.0403757
Tap1	0.510634	0.0961515		Hbegf	-1.37761	2.10903e-05		Dbn1	0.816392	1.6533e-05		Lrrc75b	-0.850646	0.0118749
Itgal	0.904941	0.0961515		Tceal7	-1.3949	0.0490659		Pcnt	-1.14702	1.67592e-05		Kcnj5	-0.854141	0.00335819
LOC100912538	-0.698492	0.0961749		Gadd45g	-1.416	6.40932e-08		C1qb	1.01603	1.69397e-05		Gbp1	-0.855122	0.000265092
AABR07053188.1	-1.34553	0.0978998		Dusp8	-1.42449	1.95062e-06		Pcolce	1.08983	1.73421e-05		Elmod3	-0.855837	0.00725841
Sts	-0.489272	0.0978998		Rcan1	-1.45607	0.000123693		Ncaph	2.14207	1.77772e-05		Gcgr	-0.866269	0.0209468
Evi2a	1.02153	0.0978998		Abra	-1.46491	0.000103781		Vsnl1	-1.89989	1.80799e-05		Sntb1	-0.867592	0.00196233
Mxra8	0.446978	0.0981003		Adamts1	-1.47333	3.48752e-06		Acsl1	-0.835135	1.83057e-05		Ephx2	-0.869264	0.0391053
Mylk3	0.405854	0.100416		Cxcl11	-1.48767	0.00301553		Hacd1	0.945494	1.84987e-05		Aqp7	-0.870388	0.00231225
Fam185a	-0.574788	0.10275		Flnc	-1.49856	1.36674e-07		Hebp1	0.890821	1.86014e-05		Osbpl6	-0.870549	0.00132515
LOC100910130	-0.710196	0.10275		Slc39a2	-1.52819	0.000606394		Pccb	-0.884249	1.86335e-05		Dgat1	-0.878493	0.000289202
Il17d	0.710309	0.107676		Tgm1	-1.53645	0.00188263		Bcat1	1.48008	1.87294e-05		Pxdc1	-0.885413	0.000215697
Dusp26	-0.826751	0.108794		Ctgf	-1.587	2.25036e-07		Epdr1	-0.80047	1.87294e-05		Smco1	-0.889804	0.0222634
Pde3a	0.461892	0.109105		AABR07005633.1	-1.59466	0.00196641		Kcna7	-1.94196	2.03568e-05		Armc2	-0.893161	0.0118749
Bcl2a1	0.974668	0.109195		Rnd1	-1.68996	8.88126e-05		Tns1	-0.986394	2.03568e-05		Cd99l2	-0.89477	0.0473031
RT1-DMb	0.412715	0.1097		Tnfrsf12a	-1.73671	4.85818e-07		Tceal5	1.85162	2.05196e-05		Vnn1	-0.901646	0.00121834
Ehd1	-0.409791	0.111169		Hspa1a	-1.79113	9.73987e-06		Dpysl3	1.11639	2.15707e-05		Fgf16	-0.902974	0.00126177
Zfp580	0.854106	0.11587		Cyr61	-1.88078	2.72447e-12		Prg4	1.87901	2.18491e-05		Sytl2	-0.903725	0.00315455
Iscu	-0.424678	0.117332		Otud1	-1.93832	8.62685e-07		Dlc1	-0.806537	2.30537e-05		Acaa2	-0.905783	0.00539104
Ctse	1.0209	0.120377		Atf3	-2.17529	2.95322e-08		Tmsb10	0.912252	2.30537e-05		Esrrb	-0.916745	0.00601213
Dffa	-0.410737	0.120377		Klhl34	-2.32416	9.73987e-06		Slc22a23	-1.1815	2.3805e-05		Fbxo32	-0.937927	0.000134982
AC107531.3	0.85859	0.120377		LOC100910708	-2.44171	0.00367305		Gfod1	-1.12142	2.39204e-05		Agpat2	-0.939636	0.00554133
Cd37	0.710895	0.120857		Nppb	-2.65515	3.04695e-15		Csdc2	-1.43382	2.4607e-05		Trim7	-0.979421	0.00160422
Sctr	-0.991504	0.121028		Penk	-2.78039	1.54316e-07		Serpinf1	1.23845	2.47661e-05		LOC100912566	-0.982568	0.000562317
Sla	0.922566	0.121449		AABR07004397.1	-3.32404	0.000179137		Serpine2	1.0646	2.49198e-05		AABR07044596.1	-0.992569	0.0111108
Cd163	1.0289	0.121449		Irx2	-3.74347	5.39051e-08		C1qtnf5	1.44666	2.51126e-05		Pdp2	-1.00642	0.000168497
Ddit4l	0.51606	0.121959		Irx1	-4.25384	5.01399e-10		AABR07060872.1	1.12128	2.53352e-05		Dcxr	-1.00711	0.000273379
LOC100360449	-1.05255	0.123775		Tmem220	-1.11021	0.0501891		Pygb	-0.924391	2.53352e-05		Ehhadh	-1.00821	0.0169257
Dapk1	0.677561	0.124702		Ckap2l	1.65379	0.0510501		Myom2	-1.01824	2.63348e-05		Stc2	-1.0237	0.00456417
RGD1565641	-0.423993	0.12572		Plk4	1.4193	0.0515605		Dusp1	-1.20943	2.64956e-05		Adhfe1	-1.03914	0.000311395
Stx7	-0.599822	0.12572		Ly86	0.967593	0.0523414		Mcam	0.810861	2.68194e-05		RT1-DMb	-1.04004	5.89509e-07
Cyth4	0.70652	0.126709		Col8a1	1.37403	0.0528917		Nectin3	1.16511	2.68997e-05		Tfrc	-1.04152	0.00146624
Angptl2	0.472466	0.126818		Tppp	-0.940894	0.0537494		Srpx2	1.71893	2.70002e-05		LOC103689956	-1.04371	0.000115565
Chid1	0.612827	0.126818		NEWGENE_1549776	1.1152	0.0540569		Nxt1	0.870207	2.7539e-05		Gpd1	-1.05368	3.04331e-07
Nme3	0.588647	0.126818		Art1	-1.40682	0.0546139		Fcrl2	2.62707	2.76172e-05		Kcna2	-1.08083	0.00752282
Pole3	0.620912	0.126818		Tgfb3	0.979318	0.0554395		Grk5	1.10665	2.80474e-05		Gpr22	-1.11146	1.3804e-05
LOC100364835	-1.126	0.126818		Fbxo5	1.25482	0.0554977		Gimap4	0.746748	2.9382e-05		Ddit4l	-1.11649	4.36713e-05
LOC103694872	-0.645169	0.126818		Cxcl16	0.650365	0.0572199		Tax1bp3	0.748025	2.96984e-05		Apln	-1.11707	0.00040448
Slc12a7	-0.446485	0.128381		C1qc	0.850378	0.0572199		Vwa8	-0.978647	3.11013e-05		Dusp5	-1.12259	0.001509
Fgf12	-0.475605	0.128435		Tcf19	0.731148	0.0577549		Epm2a	-1.25488	3.11726e-05		Mfap3l	-1.13548	0.00725841
AABR07017999.1	1.2307	0.128435		Asb5	-1.08109	0.0587284		Ifitm1	1.10178	3.12179e-05		Baalc	-1.13883	0.0180679
Twf2	-0.43981	0.132101		Ifi27l2b	0.627379	0.0587284		Plod2	1.24	3.26868e-05		Spock2	-1.15073	0.0337626
Mff	0.42897	0.133057		Msrb1	0.582157	0.0588106		Lyz2	0.978807	3.29574e-05		Angpt1	-1.15501	0.0170276
AABR07052585.2	-0.424643	0.137525		Lcp1	0.58584	0.0589382		Capg	0.79114	3.34888e-05		Fgf9	-1.16072	0.016897
NEWGENE_621351	0.470423	0.137615		Nnmt	0.866346	0.0603379		Herc3	-0.90391	3.49312e-05		Kcnk2	-1.16949	0.00121834
Spint2	0.549639	0.137615		AABR07009931.1	1.48156	0.060549		Rd3l	-0.97991	3.54799e-05		Paqr9	-1.17167	0.000683503
P2ry6	1.00075	0.139107		Fcer1g	0.621197	0.0610087		Paqr9	-1.41888	3.55714e-05		Csdc2	-1.18692	0.000754165
Spink8	-0.39674	0.139646		Sct	-1.50985	0.0633524		Cyr61	-1.34079	3.59251e-05		Nmrk2	-1.19521	4.9922e-07
Rn50_6_1033.1	-0.942951	0.13987		Rn60_2_1877.6	-0.961812	0.063853		Wnt5b	-1.31425	3.61768e-05		Deptor	-1.21005	0.00785719
LOC691427	-0.444103	0.13987		Sparc	0.659843	0.063853		Gcdh	-0.84076	3.67895e-05		Hist2h4	-1.21987	0.0321427
Khdrbs3	0.411339	0.13998		AABR07071898.1	-0.587721	0.0642696		Phospho1	-0.827853	3.69296e-05		Lrrc10	-1.23793	1.26754e-06
Ccdc78	1.23393	0.141655		Art4	1.2029	0.0646775		Acadm	-0.861073	3.70201e-05		42439	-1.24018	0.0386194
Dctpp1	-0.569991	0.142582		Slc4a1	-0.842775	0.0648046		Pink1	-0.960531	3.73238e-05		Art1	-1.24711	0.00146624
Sh3bp1	0.927159	0.143098		B4galnt1	-0.704401	0.0653454		Dhrs4	-0.818746	3.88546e-05		Stx7	-1.24755	1.81418e-09
Glipr2	0.734921	0.143308		Usp20	-0.620234	0.0653454		Ppargc1b	-1.17693	4.02639e-05		Actr3b	-1.25882	2.32244e-07
Wbscr17	0.902335	0.143308		Ifi30	0.59499	0.0655991		Fdft1	-0.847795	4.07778e-05		Phyhip	-1.26247	0.00231225
Pla2g7	-0.488363	0.143308		Ppic	0.929368	0.0656457		Hsdl2	-0.787001	4.07778e-05		Igsf1	-1.27878	5.57013e-05
Dhrs7c	0.379002	0.144943		Rbm20	-0.581049	0.0662615		Lrrc14b	-0.80296	4.16287e-05		Adora1	-1.30149	0.0214904
Fstl1	0.441873	0.147197		Gulp1	0.842478	0.0662615		Slc25a42	-0.789231	4.20321e-05		Klhl33	-1.3066	0.000745281
Tspan13	-0.404901	0.148603		Tuba1c	0.848921	0.0662615		Ccnd2	0.941704	4.20638e-05		Cdh20	-1.30734	0.00559246
LOC100365810	0.617697	0.151047		C2	0.916689	0.0662615		Dok4	0.895064	4.44318e-05		Bcl2	-1.33295	0.0131229
LOC100912427	0.634102	0.15229		AC096601.1	-1.15498	0.0680548		Ank3	-0.914653	4.55011e-05		Scn4b	-1.33449	3.04515e-05
Camta1	-0.389623	0.153122		Abca8a	-0.636856	0.0682422		Tcf19	1.06556	4.55976e-05		Rasd2	-1.33603	0.000427484
RGD1359634	-0.811893	0.153174		Gpr34	1.22923	0.0691836		Chi3l1	1.65964	4.58879e-05		AC129054.2	-1.35007	0.0118131
Ngrn	-0.412574	0.153965		Rn50_X_0744.1	-0.586636	0.0701213		Eci1	-0.884589	4.69914e-05		Sctr	-1.35394	0.0118683
AC115371.1	-0.769145	0.15523		AC130940.1	-0.717814	0.0704264		Lynx1	-0.896316	4.72162e-05		LOC100911101	-1.36581	0.00313386
Tifab	1.098	0.15523		Bdh2	-0.566564	0.0725805		Rad51	1.86074	4.73249e-05		Gja3	-1.37819	7.90741e-07
Bfsp2	-0.947351	0.15523		Aspn	0.963587	0.0733657		Hadh	-1.26355	4.78936e-05		Gpcpd1	-1.41318	1.43921e-07
Ank2	0.549844	0.15523		Fam57b	0.958754	0.0734432		Pam	0.806341	4.81903e-05		Dcun1d2	-1.44351	0.0281917
Rassf4	0.672368	0.15523		Nnt	-0.62315	0.0739973		Akap6	-0.842479	4.82628e-05		Ces1f	-1.46932	0.000935227
Gimap4	-0.395882	0.161459		Aldh2	-0.567456	0.0739973		Dstn	0.956823	5.0337e-05		Ano5	-1.49476	0.000583794
Ntrk2	0.958371	0.161694		Abracl	0.615056	0.0739973		Tspan8	0.947291	5.04858e-05		Adra1d	-1.55198	0.00309014
Inpp5j	-0.689314	0.161694		Speg	-0.595779	0.0743146		Pkmyt1	1.62345	5.31329e-05		Atp8a1	-1.57083	2.0962e-05
Spsb2	-1.68799	0.162613		RGD1309036	-0.652008	0.0746279		Cds1	-1.55928	5.33439e-05		Crhr2	-1.57903	0.00683876
Fads2	0.497674	0.16381		Cfp	0.805606	0.074914		Cmtm3	0.844667	5.33439e-05		Chrna1	-1.6012	0.0162517
Sub1	-0.393873	0.163949		Hspb1	-0.954635	0.0752116		Sdr39u1	-0.871062	5.33439e-05		Mcm10	-1.62134	0.0079848
Cdkn1c	0.829179	0.165213		Ms4a4a	1.00315	0.0752116		Mcpt1l1	1.81206	5.36104e-05		AABR07000261.1	-1.62644	0.0147615
Arhgdib	0.428634	0.165213		Fam163b	1.07242	0.0752696		Mri1	-0.893037	5.41507e-05		Slc7a15	-1.66038	0.000215757
Cox6b2	0.933574	0.165213		Scara5	0.940351	0.0754408		Carmil3	-1.28579	5.59977e-05		LOC100364835	-1.66309	9.16655e-06
Naaa	0.708034	0.165213		Cfb	1.15805	0.07569		Btg3	0.962357	5.67452e-05		Tmem150c	-1.72498	0.00407958
Pcbp3	-0.381745	0.165213		Parm1	-0.570777	0.075872		Cgref1	2.05074	5.73913e-05		Acmsd	-1.84992	8.99591e-05
Gpc3	1.20241	0.165344		Wbp1	-0.805199	0.0768754		Cma1	2.02626	5.73913e-05		Cyp2e1	-1.87369	1.35251e-06
Vash2	-0.970522	0.168224		Ulk1	-0.581086	0.076995		AC119603.1	2.11202	5.98917e-05		Fam81a	-1.87471	3.53128e-06
Phactr1	0.462692	0.170042		Aqp7	-0.720888	0.0778972		Ehhadh	-1.15225	6.16433e-05		Pnpla3	-1.93986	5.40591e-09
Pdlim5	-0.377392	0.170042		Ptpn6	0.733181	0.0778972		Pde3a	-0.863424	6.40894e-05		Fam131c	-1.97838	2.95066e-25
Smco4	0.472102	0.170042		Figf	0.842824	0.0778972		Hadhb	-0.88034	6.47608e-05		Card9	-1.97905	0.000168497
Inppl1	0.398378	0.171464		LOC691995	0.947699	0.0778972		Scn3b	2.09104	6.51063e-05		Ddn	-2.04149	1.34225e-07
Ddc	-0.735469	0.172429		AABR07043169.1	1.4005	0.0788723		AABR07045047.1	-1.2923	6.76529e-05		Vsnl1	-2.07237	0.0136344
Plekho2	0.548191	0.173236		Tnni3k	-0.776319	0.0794887		Cntfr	-1.20266	6.92443e-05		Kcna7	-2.15342	1.04267e-05
Cobl	0.790763	0.173236		Slc38a3	-0.587588	0.0798237		Eno2	2.08345	7.06958e-05		Kcne1	-3.00741	2.50353e-08
Bcl6	0.800383	0.173528		Myl4	-2.17454	0.0826249		Nf1x	-0.713927	7.31683e-05		AABR07031674.7	-8.70717	5.60769e-19
RGD1562667	1.06175	0.173618		Smim1	0.850053	0.0827695		Ckb	0.895832	7.32031e-05		Piwil2	-0.721756	0.050061
Hspb6	-0.379955	0.174499		AABR07000261.1	1.32893	0.0827695		Fam43a	-1.82089	7.34131e-05		Cblc	0.686933	0.050061
AABR07003049.1	3.00785	0.177784		AABR07025284.1	-0.710635	0.08286		Gpx7	0.990161	7.37599e-05		Gpt2	-0.958482	0.0505598
Ntn4	0.420463	0.178567		Shroom3	-0.572095	0.08286		Rsad2	1.05007	7.43572e-05		Eno2	1.19363	0.0505598
Ddo	0.736618	0.182682		Crispld2	-0.610467	0.0829621		Macrod1	-0.953194	7.50218e-05		Hspb3	0.671748	0.0505975
RT1-DMa	0.632401	0.18379		LOC100360413	0.585342	0.0873296		Mthfd2	1.25788	7.50218e-05		Pdss2	-0.522731	0.0512264
Spi1	0.832189	0.186927		H1fx	0.896325	0.087554		Bnip3	0.730948	7.65914e-05		Alpk3	0.547451	0.0512264
Was	0.777011	0.186927		Rnf144b	-0.649673	0.0878761		Isoc1	-0.8746	7.70428e-05		AABR07026997.1	0.544999	0.0512355
Stra13	1.24397	0.186927		Steap3	0.691674	0.0883122		LOC103694869	-0.8746	7.70428e-05		Tuba1b	0.571823	0.0512355
AABR07063829.1	0.661462	0.186927		Fitm1	-0.678242	0.0902921		Lmnb1	1.16855	7.83549e-05		Fsd1l	-0.590783	0.0513022
LOC100909715	1.29883	0.186927		Haus4	0.718474	0.0902921		Nid1	0.836878	7.83549e-05		Lpin1	-0.707373	0.0519907
Nrbp2	0.418296	0.188147		Myl7	-2.78825	0.091671		RGD1564899	-0.77188	8.03606e-05		Dctn6	-0.550726	0.052213
Cfl2	-0.398194	0.188147		Hacd4	1.03558	0.0917941		Foxm1	1.72035	8.09399e-05		Npepo	0.845009	0.0530263
Slc25a14	-0.691793	0.189134		Cyp1b1	1.11817	0.0917941		Pnpla3	-1.397	8.54771e-05		Slc26a10	0.712922	0.053398
Rarres2	0.428303	0.193833		Tacc2	-0.560642	0.0918521		Slc25a29	-0.986306	8.62786e-05		Gadd45b	0.711962	0.0536849
Lonrf2	0.764815	0.193833		AABR07012039.1	1.07257	0.0925789		Fam129b	0.778	8.78286e-05		Vmac	-0.725642	0.0536935
Kitlg	-0.416539	0.193833		Lrrc17	1.15738	0.0926213		Bckdha	-0.999842	8.85401e-05		Impa2	-0.557848	0.0547204
LOC100912571	-0.364641	0.193833		Slc37a1	-0.667698	0.0935588		Bub1	1.49241	8.87196e-05		Fat1	0.636092	0.0547204
Cgnl1	0.691446	0.19418		Sgo2	1.6779	0.0939939		Kcnj12	-0.933808	9.21408e-05		Fn1	1.14527	0.0547204
AABR07013202.1	0.962019	0.19596		Anlnl1	1.85963	0.0945436		Klrk1	-1.30104	9.21419e-05		Vwa8	-0.639901	0.0563057
Bace2	0.568786	0.196349		Slc38a1	-0.573581	0.0945719		Acta1	1.70253	9.24898e-05		Fbln1	0.771749	0.0569601
Rxra	0.441905	0.196349		Cyth4	0.803761	0.0945719		Exosc5	-0.788155	9.6788e-05		Tceal8	0.577826	0.0574007
Csf2ra	0.633503	0.19635		Ckap2	1.68966	0.0945719		Asb18	-0.906568	9.76176e-05		Pllp	-1.03393	0.0577275
Ccl24	0.66617	0.19635		Mmrn1	1.0815	0.094727		Mroh1	-0.793409	9.86159e-05		Hsp90b1	0.532518	0.0577275
Dusp8	-0.671544	0.19635		Insr	-0.70458	0.0956069		Prodh1	-1.17163	9.8925e-05		Glul	0.570162	0.0587151
Vash1	0.648699	0.199857		Spc25	1.91593	0.0956069		Spsb2	2.54398	9.89319e-05		Phyh	-0.523747	0.0589688
Axl	0.465617	0.199857		Stard10	-0.621061	0.0959366		Lgals5	1.51732	9.97184e-05		Msrb1	0.566604	0.0590481
Apobec1	0.986745	0.199877		Cxcl12	-0.553975	0.0960277		Ednrb	1.00798	0.00010142		Pspc1	-0.592055	0.0592014
Fn1	0.627917	0.201761		Cyba	0.533651	0.0960277		Sh3rf3	-1.22326	0.000103155		RGD1307461	-0.98787	0.0593161
Pnpla2	0.829555	0.202307		Kit	0.80984	0.0960277		Slc25a5	0.766308	0.000103939		Gk	-0.699288	0.0593161
LOC100912573	0.523992	0.202307		Sla	1.08774	0.0960277		Rbfox1	-1.14975	0.000103949		Clk1	0.578113	0.0593161
Sgms2	0.832659	0.205869		Gga2	-0.551976	0.096486		Haus4	1.04419	0.000104177		Ccl5	0.565357	0.0603163
Col6a1	0.369618	0.205869		Ldhd	-0.717831	0.0968064		Tdrkh	-1.42315	0.00010512		Cystm1	0.55943	0.0611211
Fam150b	0.942508	0.205869		Acadm	-0.59413	0.0968064		Arpc1b	0.776817	0.000106401		LOC100359687	-0.570613	0.0630947
LOC100910163	-0.481824	0.205869		Sik3	-0.547549	0.0968064		Nox4	1.485	0.000110745		Tob1	-0.557575	0.0630947
Dfnb31	0.396467	0.205869		Cd34	0.608308	0.0968064		Dusp23	-0.722811	0.000112185		Acy1	-0.528393	0.0631709
Dnajb5	-0.429023	0.205869		C5ar1	0.926561	0.0977644		Fbxo40	-0.737474	0.000112185		Exoc4	-0.635053	0.0663037
Slc7a8	0.760202	0.205869		Myom3	-1.17932	0.0986448		Fn1	1.47329	0.000112907		B4galt5	0.744347	0.0663217
C1qtnf1	0.507511	0.207236		Nipsnap3b	0.828456	0.0987815		Asf1b	1.45196	0.000113135		Hck	1.1277	0.0668041
Mllt11	-0.470097	0.209122		Anxa2	0.667035	0.0992797		Rorc	-1.01295	0.000113982		Ddc	0.575936	0.0671133
Nudt16l1	0.379981	0.209122		Apobec1	1.19387	0.0995979		Sat1	0.840693	0.000115122		Ipo13	-0.517001	0.0682813
Azin1	-0.425907	0.210737		Mki67	1.37448	0.101083		Trim59	1.49802	0.000115136		Ubr3	-0.523208	0.0684319
Oxct1	-0.346606	0.211273		LOC100911293	0.690454	0.101256		Cd248	0.830542	0.000123028		Rps15a	0.560576	0.0685376
Sf3b6	-0.495112	0.211382		Ms4a6bl	2.89052	0.101321		Clic2	0.97673	0.000123978		Me1	-0.515604	0.0687086
Timm8b	-0.371393	0.211904		Dpt	0.748332	0.101376		Clpb	-0.817209	0.00012412		Ndufv3-ps1	-1.65786	0.0692691
Tubb2b	1.04808	0.216006		Foxm1	1.24417	0.102121		Maged2	0.784639	0.000124948		Rn50_17_0383.1	-0.738501	0.0697418
AC124874.2	-0.402807	0.216238		Eef1a1	0.559236	0.102121		Tmem100	1.24895	0.000126124		Pxmp2	-0.531449	0.0697418
Cpxm1	0.559825	0.216238		Pcbp4	-0.542445	0.102387		Tmem65	-0.702612	0.000126124		Txnip	0.607019	0.0697418
Ptprn	-1.05943	0.216621		Ncf4	1.07813	0.103162		Kcnj5	-0.967008	0.000126359		Slc7a1	0.860697	0.0697418
Gnao1	-0.59427	0.224202		Arl11	0.959712	0.103162		Pxmp2	-0.904089	0.000126359		Lrrc27	-0.559366	0.0705862
Hyal1	-0.835209	0.226694		Wfs1	-0.552404	0.104977		Cacna1g	1.70696	0.000132848		Fabp3	-0.519356	0.0707282
Irf5	0.716114	0.226694		Matn4	1.49698	0.10567		Ccl19	0.950176	0.000137702		Slc25a23	-0.552677	0.0709285
Igf1	0.649546	0.226694		Cmtm3	0.571242	0.106266		Egr1	-1.59491	0.000143361		Gpx8	0.621545	0.0711547
Evi2b	0.936981	0.22696		Adgrf5	-0.597796	0.106266		Hs3st5	-1.15046	0.00014562		Slc22a3	-0.845666	0.0723999
Sod3	0.385938	0.228094		Tceal5	-0.875306	0.106266		Phactr1	-0.86588	0.000147023		Phc2	0.537036	0.0733692
Wisp2	1.26369	0.228498		Tnfaip8l2	0.782075	0.106751		Dctn6	-0.69705	0.000150871		Crbn	-0.51943	0.0734985
Dok2	0.726821	0.234208		Nsg1	0.948586	0.107961		Mut	-0.840442	0.000151053		Calm1	0.500016	0.0743659
Tp53inp2	-0.349217	0.234208		Asb2	-0.591197	0.108442		Amotl2	-0.827602	0.000154661		Ache	-0.995992	0.0753259
Nrp2	-0.487636	0.235475		Plce1	-0.629792	0.110119		Pea15	0.714515	0.000155303		LOC498368	-0.759694	0.0757628
Fam46c	-0.956819	0.235572		Dgkb	-1.09761	0.110659		RGD1304884	0.842139	0.000155303		Pink1	-0.517686	0.0760235
Cxcl13	1.27546	0.235623		Fhl2	-0.568258	0.110659		Grb10	0.796279	0.000158398		Gadd45g	0.732175	0.0764092
LOC103694893	1.74304	0.235623		Rassf2	1.07666	0.111045		Igf1	1.13173	0.000158398		AABR07033745.1	0.698311	0.0769196
Il2rb	0.540946	0.235623		Spi1	0.836518	0.113273		AC096601.1	-1.05802	0.000159356		Colq	-0.901123	0.0772168
42619	0.809718	0.236717		Myadml2	-0.599309	0.113273		Cib1	0.760451	0.000162396		AC132740.1	-0.739782	0.0786293
Rhoq	-0.435088	0.236717		Angptl4	1.14997	0.113273		Magix	-1.05462	0.000162396		Tuba1a	0.545478	0.0792346
Aloxe3	-0.855741	0.236717		Klhl4	0.831121	0.113273		Tmod4	-1.40439	0.000162396		Fmod	1.8485	0.0808622
Ccnd3	-0.347062	0.236717		Pabpc1	0.588247	0.113273		Pfkp	1.05265	0.000162489		Ppargc1a	-0.681781	0.0809388
Spp1	-0.75134	0.236717		Tes	0.766661	0.113273		Aplnr	0.7635	0.000163507		Stmn4	1.14838	0.0814344
Podxl	-0.394489	0.236885		Grn	0.570146	0.113273		Ska2	0.713512	0.000166325		Mgst2	-0.639096	0.0819042
AABR07024908.1	-0.364182	0.237539		Pccb	-0.579275	0.113347		S100a8	1.59537	0.000172788		Pdk4	0.838566	0.0819766
Alox5ap	0.606023	0.237786		Triqk	0.907464	0.113347		Ttc7a	-1.1345	0.000175149		Bcat2	-0.539715	0.0821742
Olfml1	0.500014	0.237786		Siglec5	1.16094	0.113347		Tst	-0.855586	0.000176866		Loxl1	0.978057	0.0821742
Ust	0.759341	0.237786		Idh1	-0.552898	0.115266		Colq	-1.18196	0.000178734		Lbh	-0.678433	0.0824625
Cacng6	0.758679	0.237786		Trim63	-0.545786	0.115757		Cep19	0.694253	0.000180669		Ank3	-0.670705	0.0824625
Nostrin	-0.622241	0.238827		Med26	-0.909762	0.11689		Spc24	1.40252	0.000183531		Gpr157	-0.629742	0.0824625
Tnik	0.519339	0.239346		Rfc4	0.647591	0.11754		LOC102556347	-0.906589	0.000185114		Dhrs4	-0.544417	0.0824625
Ltb	0.681822	0.239346		LOC681355	0.924344	0.117828		Cd34	0.707632	0.000186387		Anp32e	0.591483	0.0824625
Gngt2	-0.444166	0.239346		P2rx5	-0.706488	0.118171		Dctpp1	0.85825	0.000186387		AABR07064000.1	0.684415	0.0824625
Ccl7	0.836236	0.239776		Skap2	0.623995	0.119772		Lcn2	0.998581	0.000186387		Cyp11a1	-0.664267	0.0829988
Vamp5	-0.377262	0.242842		Bgn	1.12281	0.120711		LOC103690016	-0.749488	0.000186387		AABR07009931.1	-1.35335	0.0834647
AABR07065598.1	1.78717	0.243462		Dll4	-0.656337	0.127132		Ppm1l	-0.771874	0.000187894		NEWGENE_1582994	1.14145	0.0837405
Dusp14	0.546636	0.249615		Mdk	-1.0711	0.129351		Nppb	1.59852	0.0001933		Mkrn1	0.664547	0.0838039
Cep85	-0.394686	0.249615		Rpl3	0.578189	0.129803		Rcor2	-0.818528	0.000194802		Slc26a9	-1.14379	0.0853648
Car4	-0.385144	0.250225		Nbl1	0.861676	0.131318		Camk2a	-0.987857	0.000195003		Herc3	-0.570098	0.0853648
Ccl6	0.564183	0.250225		Pla2g2d	1.16494	0.131475		RGD1565536	-0.721017	0.000198901		Atp1a2	-0.581879	0.0855875
Tgm2	-0.35825	0.250462		Dse	0.825922	0.131475		Ttc39c	-0.699306	0.000201282		Clic1	0.599621	0.0855875
Sh3pxd2b	0.828318	0.2515		Kdr	-0.520951	0.131839		Cd300le	1.08176	0.000202028		Emp3	0.526924	0.0867725
Cp	0.540555	0.2515		Asf1b	0.949945	0.131839		Acacb	-0.88466	0.000205154		Cdr2l	0.680045	0.0867725
Tpst1	0.451096	0.251981		Xpnpep2	-0.971429	0.132323		Ftl1	0.777849	0.000209683		Grid1	-1.18023	0.0867914
Chp2	0.555246	0.251981		Fcgr2a	1.11762	0.133912		AABR07000398.1	0.801454	0.00021175		Prox1	-0.775142	0.0880418
AABR07062799.2	0.501912	0.251981		Plec	-0.594865	0.13457		Abracl	0.804824	0.000212311		LOC100910807	-1.33491	0.0888879
Ros1	0.65786	0.252211		Hba-a1	-1.11623	0.135934		Nbl1	1.04942	0.000212311		Dap	0.566588	0.0888879
Eef1a1	0.375546	0.252466		AABR07030603.2	-1.87914	0.135997		Pmf1	0.952087	0.000212311		Sorbs2	0.634608	0.0888879
Slc25a26	-0.38527	0.252466		Slc26a10	-0.541808	0.136367		Prss23	1.06472	0.000212311		Cd1d1	-1.42367	0.0888939
Magix	0.393685	0.252466		RGD1561849	1.16735	0.136367		Vcan	1.23917	0.000215528		AABR07004876.1	-1.47819	0.0893737
Atg5	-0.482079	0.252466		Paqr6	0.544437	0.136412		Cd2	-1.36537	0.000219187		Mthfd2	0.800333	0.0908391
Ttc7b	-0.374642	0.253402		Nox4	0.947722	0.136681		Synj2	-0.820534	0.000219187		Igdcc4	-0.749511	0.0913921
Enpep	-0.382995	0.253402		Sh3bgrl	0.609494	0.137711		Anxa5	0.769674	0.000219831		Nmd3	-0.504956	0.091549
Msrb1	0.461785	0.255423		Emp1	0.698216	0.137711		Ddit4	0.887203	0.000219831		Apoe	0.664941	0.091549
Msrb3	-0.384521	0.259044		Asb15	-0.619988	0.138763		H2afz	0.687815	0.000219831		Mtfp1	-0.473424	0.0915879
Snx22	0.533317	0.260679		Lrmp	0.946575	0.141939		Fam78a	-0.928554	0.000220403		LOC100911295	0.570401	0.0915879
AABR07027575.1	-0.95829	0.26088		Pacsin3	-0.595111	0.141939		Lum	1.06566	0.000221199		Fxyd5	0.727563	0.0915879
Fdx1	-0.348204	0.264999		Gng10	0.546148	0.141939		Sema3g	-1.01088	0.000222866		Ogdh	-0.498559	0.0922049
Alox5	0.846978	0.265613		AABR07019061.1	2.9942	0.142216		Map2k6	-1.0571	0.000224017		Acsl1	-0.473101	0.0922049
AC130940.1	-0.516142	0.265613		Gatm	0.55044	0.142361		LOC498368	-1.00842	0.000226357		Bcl2l15	-1.02383	0.0926938
Prrc2b	0.409448	0.266753		LOC103693683	1.13465	0.142557		C1qa	0.877542	0.000228421		Syt7	-0.590257	0.0926938
Gimap9	-0.409975	0.266753		Arpc1b	0.580757	0.142557		Dgat1	-0.785627	0.000229742		Ppfibp1	-0.511447	0.0926938
Ppp1r1a	0.527574	0.266789		Rad51	1.25733	0.142726		Fyco1	-0.793642	0.000230064		Tcf21	0.487791	0.0926938
Nsg1	1.00585	0.268301		Laptm5	0.504764	0.143942		Gsta4	-0.759094	0.000231027		Cep85	0.498152	0.0926938
Ldhb	-0.359917	0.269249		Bst1	0.660585	0.144452		Gchfr	-0.906004	0.000232475		Nrap	0.557598	0.0926938
LOC103690054	-0.345604	0.269249		Csgalnact1	0.846913	0.144712		Tas1r2	-0.793264	0.000236208		Eln	0.83188	0.0926938
Nbl1	0.44071	0.269249		Olfml3	0.724104	0.145823		Dfnb31	-0.931156	0.000237818		Galnt18	-0.537736	0.092931
Prkab1	0.356272	0.269249		Myot	-1.26336	0.145823		Cdc25b	0.880262	0.0002391		Chst15	-0.69781	0.095464
Pyroxd2	0.37934	0.269454		Xirp2	-0.937059	0.146415		Prob1	-0.796922	0.000243834		Timp4	-0.653173	0.095464
Lpin1	0.344989	0.270078		Acacb	-0.643458	0.15124		Bcat2	-0.983611	0.000244868		Sidt2	0.494154	0.095464
Fermt3	0.808043	0.270592		Evi2a	0.958736	0.156152		Plat	0.767321	0.000245011		Csrp3	0.614768	0.0973061
Ntn1	0.487627	0.270592		Arfgef1	-0.520474	0.157484		Gstz1	-1.3719	0.000247984		Gfod1	-0.836621	0.0983787
Spock2	0.5022	0.271057		Fam189a2	-0.598819	0.157484		Wisp2	1.96119	0.000252451		Gls	-0.504229	0.0983787
Mafb	0.681519	0.27135		42623	0.655644	0.158427		Rarres1	1.35599	0.00025972		Uckl1	-0.499173	0.0992655
Col6a2	0.366261	0.271786		Glipr1	0.755593	0.158592		Gypc	-0.681812	0.000260219		Ap5m1	-0.651769	0.0999195
Sacs	-0.563647	0.274125		Ndn	0.945034	0.158739		Atp2a2	-0.83832	0.000266832		Spon2	1.27595	0.0999195
Aif1l	-0.644421	0.276775		Azin2	-1.06139	0.160562		Hhatl	-0.803602	0.000267188		LOC685048	1.3454	0.0999195
Clec2l	0.882397	0.280003		Fcna	0.844267	0.16107		Rcn1	0.749439	0.000268451		Tsku	1.05279	0.100285
Hmha1	0.832335	0.281416		Rgs10	0.586496	0.161822		Rxra	-0.743479	0.000269612		Rgma	-0.487829	0.100469
Lysmd2	-0.362791	0.28251		Osr1	1.08617	0.16227		C1qc	0.885722	0.000270067		Sema3c	-0.591215	0.100663
Alpk3	-0.366802	0.283095		B3galt2	-0.815788	0.16338		Cdc6	1.73255	0.000270067		LOC103690013	0.559777	0.102118
Cmc2	-0.386996	0.283627		Ryr2	-0.628133	0.164296		Nme1	0.776998	0.000270962		RT1-Ba	-0.636463	0.102767
Ezr	0.370266	0.283853		Gins1	1.07303	0.168391		Pdzd2	-0.991591	0.000273939		Atf5	0.510898	0.104958
Ptn	0.499956	0.286709		Nfil3	-0.635923	0.168574		Dppa4	2.09997	0.000278085		Mmp14	0.804683	0.107786
Cd44	0.502598	0.289057		Alox5ap	0.740884	0.168879		Ecm1	0.746698	0.000281954		Dkk3	0.584467	0.107995
Map2k3	0.390417	0.289152		Npdc1	0.509884	0.169038		Btg1	0.699792	0.000284923		Atpaf1	-0.513188	0.107995
Aifm2	0.494184	0.289961		LOC100134871	-1.46253	0.16951		Creld2	0.908628	0.000286675		Mt1	0.688731	0.109168
Rcan3	0.792823	0.290276		Sulf2	0.629114	0.170513		S1pr3	0.930399	0.000287802		Coa6	-0.542741	0.109348
Slc43a2	-0.550779	0.291013		AABR07036374.1	-0.652873	0.171157		Mall	0.996147	0.000287916		Med21	0.556581	0.109495
Phf24	-0.631375	0.293696		Rxfp1	-0.876682	0.171157		Tecrl	-0.816519	0.000289713		Chpt1	-0.491453	0.110202
Map2k6	0.554723	0.297324		Casp3	0.674515	0.171522		Ms4a7	1.37091	0.000297578		Mipep	-0.483824	0.110362
Crip1	0.354886	0.297324		Mx2	0.534443	0.171522		Fam160b2	-0.697229	0.000297742		Mt-nd4l	-0.500122	0.110362
Dpf3	0.583401	0.297324		Hba-a2	-1.16176	0.171522		Cdnf	-0.858178	0.000307273		Efr3a	-0.584698	0.110362
Snrpn	-0.331609	0.298254		Cercam	0.862774	0.171625		Clec3b	1.24586	0.000316024		Akip1	0.813123	0.110516
Col5a3	0.612934	0.298254		AABR07062766.1	-1.10069	0.172106		Dusp5	-1.05024	0.000318978		Pcolce	0.637337	0.110972
LOC100910978	0.419433	0.298254		C1qtnf7	0.674382	0.173004		Entpd1	0.789078	0.000319387		Tppp3	0.570044	0.110972
AC117869.1	-0.519089	0.298953		Trim59	1.00575	0.173381		Mturn	-0.860578	0.000320536		LOC103691939	1.12059	0.112699
Stim1	0.469146	0.299137		Snrpn	-0.545374	0.173381		Bax	0.691597	0.000338781		Lmcd1	0.72855	0.112699
Hacd1	-0.44001	0.299137		Pcp4	-1.23446	0.173603		Gramd4	-0.770478	0.00033944		Slc25a42	-0.491856	0.112699
Pbld1	-0.480887	0.299137		Rgs1	0.988487	0.17404		Rilpl1	-0.70469	0.00033944		Ogn	-0.531336	0.112699
Trip6	0.469025	0.299451		Obfc1	0.519938	0.175258		Acadvl	-0.746607	0.000348181		Slc25a29	-0.579775	0.112699
Bdh2	-0.376566	0.299729		Pmp22	0.645377	0.175466		Il1rn	1.66072	0.000353346		Tigar	-0.53548	0.113235
Fbxl2	-0.865479	0.299768		Smarca4	-0.489354	0.17558		Nxnl2	1.03427	0.000354275		Ewsr1	0.836225	0.113711
Ebp	0.562807	0.301644		Arl6ip1	0.528141	0.176752		Prrc2b	-0.777063	0.000354828		Fdft1	-0.526293	0.113711
Scn1b	-0.34699	0.301644		Gemin7l1	2.69238	0.178177		Rab3a	-0.676069	0.000356408		LOC100910708	1.85779	0.114657
Cfp	0.660974	0.301994		Gpat3	-0.764126	0.178177		Fos	-2.02691	0.00035996		Hs3st5	-0.813228	0.114657
Fgfr1	0.346905	0.301994		Csf2rb	0.954449	0.178177		Myc	0.978734	0.00036225		Ramp1	0.955207	0.115643
Stc2	0.530118	0.301994		Gnb4	0.742086	0.178735		Cand2	-0.726802	0.000365048		Hspa5	0.505337	0.115643
Zcchc5	0.719052	0.301994		Prr13	0.544	0.180355		Gpd1	-0.743019	0.00037041		Srpx2	1.20877	0.115852
AC129054.2	-1.18215	0.301994		Batf3	1.13611	0.180949		Mcm3	1.37259	0.000373042		Mt3	0.909417	0.116119
Casq1	-0.518084	0.301994		Fbln1	0.946945	0.181791		Dlgap5	1.22738	0.000375592		Plod2	0.838535	0.116119
Ttc7a	0.627379	0.303099		Il33	0.650634	0.181791		Cnn3	0.643938	0.000385691		Lyz2	0.668877	0.116925
Dgkb	-0.895128	0.303251		Nfs1	-0.531035	0.181926		Cpt2	-0.690521	0.000385691		Tubb2a	0.497554	0.117735
AABR07027212.1	-1.19915	0.304901		Dok4	0.606409	0.181926		Kcnj3	-1.01896	0.000388257		Nudt12	-0.550248	0.118099
Eln	0.499844	0.305084		Cd37	0.675628	0.181958		Mien1	0.682864	0.00039131		Atp6ap1l	-1.12215	0.118364
Pdzd2	0.507173	0.305834		Lrba	-0.527408	0.182298		Pitpnm2	-0.74709	0.000395425		Bpgm	0.659683	0.118576
Aif1	0.482586	0.305834		Ifi44	0.49833	0.182423		Gmfg	0.804379	0.000398882		AABR07041109.1	-0.912103	0.118689
Rtn4rl2	0.941673	0.307049		Col1a1	0.854615	0.183038		Spink8	0.668454	0.000401538		Fbxl22	0.617692	0.119362
Tnfaip8l2	0.617578	0.309907		Dbn1	0.594126	0.183038		Fndc5	-0.878548	0.000401968		RGD1305645	0.795731	0.119495
Ptpn18	0.744814	0.310981		Slc12a7	-0.522741	0.183933		Cblc	0.873485	0.000402184		Calhm2	0.653997	0.119855
Ncf4	0.787567	0.310981		Clec7a	0.970792	0.183933		LOC100910163	0.85333	0.000404673		Tyrobp	0.550851	0.120041
LOC499136	-0.493056	0.312161		RGD1562399	2.60568	0.183933		Dynlt1	0.767034	0.000405628		Gpam	-0.559476	0.120075
Apol3	-0.35179	0.313275		Spp1	0.866186	0.183933		Tuba1b	0.677721	0.000407756		Rtn2	-0.533314	0.120388
Cystm1	-0.321078	0.314635		Tf	0.568961	0.183933		Gng10	0.725017	0.000411585		Tmed3	0.527769	0.12144
Moap1	-1.02082	0.314772		Mpp7	-0.580796	0.183933		Fkbp4	-0.855942	0.000425709		Tfb2m	-0.472128	0.12167
Rfc5	-0.470466	0.315359		NEWGENE_621351	0.806759	0.183933		Selenbp1	-0.805133	0.000425709		Glod5	1.04433	0.121933
Mien1	-0.373615	0.315754		Cdh20	-0.835276	0.187173		NEWGENE_1305790	-1.17208	0.000435639		Coro1a	0.574055	0.12197
Rpl3	0.368896	0.315754		Necap2	0.540318	0.187243		Atp8b2	0.774077	0.000444718		AABR07054000.1	-0.573213	0.12197
Il17ra	0.579998	0.315783		Gsta4	-0.569054	0.187243		Foxo1	-0.807672	0.000446843		Pde4a	-0.651731	0.12197
Serpinb1a	0.826023	0.317014		Loxl2	0.847142	0.187543		Ak4	-0.733096	0.000447503		RGD1559909	0.468242	0.122398
Leng9	0.604099	0.317014		Ldb3	-0.553503	0.187641		Vim	0.765017	0.000455547		Efcab2	0.905745	0.122579
Fcgr1a	0.56707	0.318003		Mmp14	0.890333	0.187641		Tuba1a	0.671492	0.000460026		C2cd4b	0.968764	0.123391
Trim16	-0.43368	0.318293		Fbxl2	-0.943634	0.188997		Cpa3	1.79602	0.000467054		Epb41l4b	0.669648	0.1237
Pcdhgc3	0.374318	0.318293		Igfbp4	0.629196	0.188997		Hmmr	1.27691	0.000473167		Tmem14a	0.990608	0.124144
Dtnbp1	-0.360622	0.318825		Cd300lg	-0.577982	0.188997		Cd151	0.723198	0.000476656		Sec61a1	0.505762	0.124144
Gbp1	-0.348999	0.318825		Grap	0.615554	0.188997		Lrrc17	1.44827	0.000479887		Vcan	1.01855	0.124412
Ltbp1	0.494444	0.319236		Aldh3b1	1.04775	0.188997		Pros1	0.828345	0.000490088		Asb18	-0.704397	0.12508
Trpv2	0.862851	0.319899		LOC103690016	-0.515208	0.188997		Ces1f	-1.52973	0.000505707		Tpmt	-0.474085	0.125555
Adra1d	0.626479	0.319899		Myom1	-0.492429	0.188997		Rapgef4	-0.784457	0.000514572		Gypc	-0.48726	0.125651
Ldoc1l	0.705732	0.324565		Adamtsl2	0.963505	0.189019		Timp4	-1.15062	0.00053372		Anxa2	0.577596	0.126409
Unc93b1	0.477134	0.324871		Cklf	0.854801	0.190175		Emc9	-0.894215	0.000536296		Vsig10l	-0.482506	0.126409
Pam	-0.349191	0.32792		S100a4	0.840814	0.190209		Me3	-0.731223	0.000536815		Hrct1	0.576546	0.12649
Il2rg	-0.373518	0.328094		Sec22c	1.04727	0.193008		Zfp106	-0.798005	0.000552666		Stard10	-0.585527	0.126565
Spef1	-0.485993	0.328094		Fam49a	0.547032	0.19328		Pnpla2	-1.55085	0.000552682		Arl4d	0.742677	0.129881
Adora1	0.532477	0.328094		Hspb3	-0.58602	0.195238		AABR07004112.1	-1.47469	0.000560827		LOC100911186	-0.789996	0.130081
Slc4a1	-0.643675	0.328094		Hspa1b	-0.826373	0.196776		Fabp3	-0.683214	0.000560827		Mal	1.18238	0.130313
Alpk1	0.797165	0.32852		Hsph1	-0.533447	0.197223		Lmod3	-1.14932	0.000567019		AABR07028027.1	0.486791	0.130313
Pcdh12	-0.451842	0.32852		AC126292.2	-1.12253	0.197732		Cenpn	1.45927	0.000576708		Tuba1c	0.757203	0.13097
Pde1a	0.501485	0.32873		Fam78b	-0.675194	0.197732		Gpt	-1.06539	0.000580863		Adamtsl2	1.06956	0.132637
Baalc	0.627706	0.32873		Rbfox1	-0.717777	0.197732		Lim2	1.10909	0.000590876		Tas1r2	-0.47914	0.133349
Gng11	-0.526686	0.328745		Ppargc1b	-0.905273	0.199239		Sugp2	-0.683193	0.000595402		Crat	-0.465084	0.133701
Art4	0.724911	0.328868		Galnt16	0.877948	0.199335		Zfp367	0.998866	0.000607453		Limd2	0.633003	0.135085
F3	0.539834	0.331339		Mmp23	0.620756	0.199335		N4bp3	0.943573	0.000609095		Csrp1	0.508248	0.135085
Tnfsf13b	0.804924	0.331339		Usp28	-0.586355	0.200016		P3h3	0.851831	0.000626782		Isoc1	-0.607757	0.135085
AABR07002564.1	-0.861343	0.331629		Sfrp2	1.66049	0.202709		Kcnb1	-0.952701	0.000633907		LOC103694869	-0.607757	0.135085
Rcor2	0.369291	0.331629		Lox	1.01729	0.202709		Perm1	-0.769958	0.000633907		Hcls1	0.852846	0.135301
Sema6c	0.781618	0.332752		Sorbs1	-0.507527	0.202709		Igfbp6	1.05333	0.000638582		Rcn3	0.554826	0.135301
Kifc2	0.623008	0.338949		Dpp3	0.527595	0.202709		Grn	0.697955	0.000648559		Ybx3	0.549304	0.135809
Spsb1	0.663343	0.338949		RGD1561778	0.794873	0.202779		Ncdn	-0.686232	0.000657592		AABR07042821.1	0.450929	0.137446
Bgn	0.342041	0.339779		Slc41a3	-0.500316	0.203934		Qpct	1.07738	0.000657592		Tmod4	-0.673825	0.137987
Mrc1	0.600849	0.340137		Gpx8	0.59856	0.205701		Sorbs2	0.735124	0.0006637		Kcne4	1.36562	0.138731
Serf2	-0.342594	0.343337		Gm2a	0.576517	0.206403		Plpp7	-0.722844	0.000668867		Tmem206	0.554409	0.138731
Slc41a3	-0.652447	0.343337		Hsd17b12	0.476654	0.207375		Acot2	-0.692378	0.000680748		Tpp2	-0.450279	0.138731
Ube2ql1	-0.399635	0.343337		Myom2	-0.564519	0.207375		Gpr157	-0.887418	0.000687031		Dlat	-0.467708	0.138731
Ap4s1	-0.360569	0.343337		Irf5	0.853042	0.207375		Hrc	-0.871529	0.000705996		Fndc5	-0.469281	0.138731
Hspa1b	0.717804	0.343337		Rgs2	0.750785	0.208083		Mmp14	1.04913	0.000722305		Ppm1l	-0.495078	0.138731
Serpine2	-0.356867	0.343337		Hadha	-0.509806	0.20826		Gadd45a	0.885754	0.000723095		Sapcd2	-0.853372	0.138731
Msln	2.12961	0.343337		Amt	-0.757798	0.209006		Nfic	-0.644459	0.000723095		AABR07039694.1	-0.858629	0.138731
Nicn1	-0.354742	0.343337		Prph	0.646776	0.209339		Prdx4	0.706119	0.000723095		Cd151	0.82031	0.139171
Uqcrh	-0.321475	0.343478		Gng12	0.475483	0.209696		Rasd2	-1.48157	0.000729871		Pmepa1	0.577934	0.139171
Rab27a	0.454491	0.343961		Tomm34	-0.494813	0.209696		Ldhd	-0.909531	0.000734217		Ddr1	0.540921	0.139171
Bola3	-0.343806	0.344483		Dctd	1.12966	0.209696		Slc46a3	-0.858641	0.000734852		LOC100359583	0.480876	0.139171
Zfp423	0.581229	0.344612		AC126148.2	0.658603	0.209838		RGD1559909	0.967124	0.000735455		Mt-co1	-0.49317	0.139171
Klhl38	0.414144	0.344894		Itgbl1	0.648247	0.211455		Cbx7	-0.711877	0.000741886		Ldhd	-0.494788	0.139171
Tshz2	0.509905	0.346682		Nfam1	0.891361	0.211455		Vat1	0.689899	0.000752336		Mmp2	0.67292	0.139639
Pdpn	0.726156	0.34698		Ctsk	0.7401	0.211455		Prkab1	-0.817569	0.000760284		Tnnt3	0.926714	0.139848
Gyg1	-0.307184	0.347744		Cbx7	-0.518283	0.21211		Slc22a3	-1.20075	0.000760284		Pqlc3	0.820796	0.139848
Lilra5	0.805087	0.348518		Vsig10	-0.531446	0.21211		Bckdk	-0.686204	0.00076154		LOC681367	0.583713	0.139848
Cxcl11	-0.417695	0.348715		Tbcb	0.615165	0.212432		Crim1	-0.746106	0.000776622		Adprhl1	0.466363	0.139848
Dnajc27	-0.398516	0.348754		Tpm3	0.482359	0.214375		Selm	0.715353	0.000779615		Ttc39c	-0.468814	0.141176
Pdhx	-0.31989	0.349715		Dpp7	0.53803	0.215524		Aqp1	-0.775173	0.000784067		S100a6	0.545259	0.141213
Mt-nd2	-0.33538	0.356016		Abhd14b	-0.490343	0.215524		Gxylt2	1.43859	0.000784067		Slc25a26	0.588476	0.141475
Atf5	0.325497	0.356016		Cd302	0.541958	0.215524		Rn50_15_0083.1	1.67342	0.000784067		LOC102550396	-0.711248	0.141475
Gprin3	0.560681	0.356615		Actn2	-0.501158	0.216343		Acat1	-0.743704	0.000790813		Ccdc28a	-0.47598	0.142456
Sumf2	0.530299	0.357417		Fuca2	-0.584281	0.216343		Nhlrc1	-0.877592	0.00080666		Fads6	-0.705794	0.144455
Atp6v0e1	-0.324062	0.357417		Tusc3	0.494098	0.2173		P4ha1	0.730306	0.000809722		Csf1r	0.661308	0.14466
Numbl	0.573604	0.357417		Cacna1c	-0.611914	0.220613		Kyat3	-0.746562	0.00081118		Actr3	0.54371	0.145167
RGD1311251	-0.607897	0.357417		Fbn1	0.912922	0.220633		Elk3	0.632459	0.000812019		Mt-cox3	-0.488531	0.146117
Bdh1	-0.44269	0.357417		Scn5a	-0.564199	0.221173		Anapc15	0.76262	0.000823592		Pitpnm2	-0.526473	0.146117
AABR07017902.1	0.840444	0.357417		Tspan17	0.761837	0.221832		AABR07000121.1	1.10326	0.000825871		Emp1	0.657561	0.146664
Rsrc1	0.649365	0.358143		Tmem229b	0.758125	0.221832		Card9	-1.3035	0.000838266		Glipr2	0.786698	0.149036
Nfic	0.400645	0.358143		Csrp2	0.992467	0.221832		Sh3bgrl3	0.656545	0.000839488		Ifit1bl	1.19831	0.149078
Atp6v1d	-0.304966	0.358143		N4bp3	0.621931	0.221832		Fem1a	-0.701192	0.000851671		Cidea	-0.525818	0.149911
Homer2	-0.398051	0.358143		RGD1564899	-0.516495	0.221832		Mvb12a	0.710022	0.000851671		Ppic	0.686849	0.15145
Hhatl	0.31503	0.358143		Rtp4	0.622965	0.221832		Pde4dip	-0.744588	0.000855857		Crip1	0.564675	0.15151
Vwf	0.420291	0.358826		Ezh2	0.729921	0.222546		RGD1563400	1.16783	0.000855857		Ssc5d	0.92358	0.15349
Ndufa6	-0.348691	0.360889		Clic1	0.555941	0.22274		Fbn1	1.18979	0.000872355		Letm1	-0.457617	0.15349
Gpsm1	-0.325475	0.360889		Sgcg	-0.470835	0.22274		Aida	0.671252	0.000878044		Hsdl2	-0.459814	0.15349
LOC688473	-0.810425	0.360889		Bag3	-0.524389	0.222822		Tk1	0.915455	0.000879508		Ttc7a	-0.721415	0.1536
Samd11	0.782035	0.36163		Hmmr	1.00296	0.223188		Acy1	-0.688474	0.000881419		Dnajb2	0.507719	0.153759
AABR07041109.1	-0.68213	0.363123		Dhfr	0.897154	0.223188		Dap	0.79518	0.000881419		Ten1	0.574432	0.154126
Nlrx1	0.487947	0.365626		AABR07011951.1	-0.450606	0.223188		Impa2	-0.797406	0.000881419		Glud1	-0.446399	0.156238
Dse	0.625984	0.365626		Stk38l	-0.49676	0.223296		Smim24	1.47538	0.000881419		Bche	-0.567066	0.157135
Eno3	0.371575	0.367322		Epsti1	0.87305	0.223374		Aspn	0.968443	0.000882434		Qrsl1	-0.478576	0.157178
Fam174b	0.388287	0.367414		Igsf6	0.999717	0.223374		L2hgdh	-0.813777	0.000889871		Pcsk6	-0.458242	0.15827
Tppp	0.429356	0.367414		LOC680121	-0.51408	0.22339		Olfml2b	0.855177	0.000889871		Acsl6	-0.643669	0.158719
Lsm3	-0.319623	0.367414		Mfap2	0.898685	0.22339		Hif1an	-0.689762	0.000898573		Tppp	0.681976	0.159561
Usp11	0.52396	0.367414		Tifab	0.989459	0.224212		AABR07030603.1	-0.875403	0.000912497		C4a	1.1475	0.160178
AABR07059891.1	-0.396634	0.367414		Adprhl1	-0.511227	0.224449		Arl11	1.07202	0.00091596		Rapgef5	-0.694754	0.162081
Vegfa	-0.334723	0.368644		LOC100911615	-0.496918	0.224728		Plac8	0.751142	0.00091596		Pex19	-0.453484	0.163487
Kif5b	-0.378997	0.368945		AABR07033745.1	-0.616567	0.22511		Pqlc3	0.918469	0.00091596		LOC100911991	0.513919	0.163637
Phgdh	0.726216	0.369467		LOC100909868	-0.995907	0.22511		Mgp	1.1393	0.000917529		Pkig	0.481896	0.163958
Mt-co1	-0.323693	0.369974		Anxa1	0.597714	0.225165		Dpt	0.880832	0.000919181		S100a13	0.532641	0.164896
Cbx4	0.576732	0.371687		Ivd	-0.543924	0.225165		Dcaf11	-0.681112	0.000919647		Tap1	0.478285	0.165129
Cks1b	-0.353435	0.371687		LOC103689956	-0.708892	0.226772		Fuca1	0.752466	0.000919647		Zadh2	-0.45604	0.165386
Rspo1	0.631861	0.371687		Ddah1	0.549352	0.227298		Clec4e	1.44343	0.000919765		Map2k6	-0.722248	0.165386
Olfml3	0.516562	0.373464		Frmd5	-0.478592	0.228002		Adam15	0.750511	0.000928458		Tmem132a	0.466307	0.166731
S100a4	0.480409	0.373674		Gimap4	0.452834	0.228953		Etfdh	-0.657536	0.000940195		Yipf7	0.617741	0.168231
AABR07018165.1	-0.514716	0.374807		Alas2	-1.01874	0.229022		Pdgfrl	1.08144	0.000940195		Slmap	0.458803	0.16963
Chrna1	-0.897678	0.37539		Lmo2	0.542974	0.229022		Rph3al	-1.00854	0.000940195		Tceal5	1.92219	0.170087
Tm4sf1	0.448954	0.37539		Ankh	-0.455967	0.229022		Lsm14b	-0.622967	0.000941742		Rnase4	0.541824	0.170087
Ube2j1	0.337085	0.376282		Rab3il1	0.677425	0.229022		Fsd1l	-0.751671	0.000943576		Mcu	-0.485624	0.170087
Kcne4	0.917368	0.376282		Atraid	0.44692	0.231711		Exoc4	-0.739266	0.000951176		Ass1	-1.0554	0.170087
Rgcc	-0.396134	0.376282		Mfap4	0.809719	0.231711		Epas1	-0.68788	0.000951266		Siva1	0.505426	0.171082
Gsto2	0.647149	0.376631		Nmi	0.515419	0.232872		Casz1	-0.890055	0.000956349		Psmd8	0.45384	0.171082
Slc9a1	0.431376	0.376981		Hip1r	-0.487312	0.232872		Tubb5	0.676834	0.000956349		Scnm1	-0.458673	0.171082
Dpt	0.344993	0.376981		C7	0.827971	0.232872		AC098459.1	0.612342	0.000961119		Fam49a	-0.527634	0.171082
Nabp1	-0.51529	0.377513		Cfap36	-0.468698	0.234469		Phkg1	-1.27455	0.00096925		Car8	-0.612428	0.171082
AABR07063282.1	-0.699027	0.377513		Serpinf1	0.829374	0.234748		Ly6c	0.693145	0.000975653		Nme1	0.471379	0.171644
Osr1	0.691146	0.377513		Gpx7	0.606609	0.234748		Inpp5a	0.62343	0.00098177		Fkbp2	0.472304	0.172403
Tnrc18	0.536339	0.377513		Ehbp1l1	-0.459811	0.235691		Cd1d1	-1.69416	0.000984451		Atf4	0.428094	0.172667
Pgk1	-0.302033	0.377513		Cpq	0.55113	0.236376		Gem	1.47989	0.00100983		Cks2	1.26412	0.173424
Nsun4	0.485558	0.378047		LOC100910978	0.557279	0.237611		Acadsb	-0.727001	0.00101845		Fcer1g	0.458667	0.175048
Pdgfa	0.361488	0.37845		Cpeb4	-0.469053	0.237752		AABR07040624.1	0.701819	0.00102002		Ptcd2	-0.464069	0.175383
42622	0.404014	0.380491		Palld	-0.455161	0.237752		Pak6	-0.956318	0.00102358		Slc35f5	0.555958	0.175868
Tmem150c	0.716488	0.380816		Rcn1	0.487693	0.237752		LOC103690013	0.6982	0.00103463		Cadps	-0.931918	0.175868
Ppic	0.404012	0.380816		Aqp1	-0.514072	0.237752		Nabp1	1.05696	0.00103674		Snurf	0.663558	0.177316
Dusp3	-0.313095	0.380816		RGD1560242	1.89825	0.239175		Ch25h	1.46666	0.00103825		Hspb7	0.526552	0.177316
RGD1561252	-0.367542	0.382044		Ms4a6c	1.23662	0.239175		Itgb3bp	0.955898	0.00104176		Cd9	0.474836	0.177316
Slc35f5	-0.455654	0.3828		LOC102546764	-0.910649	0.239175		NEWGENE_621351	0.964889	0.00104207		Cox7a1	-0.616591	0.177316
Ly86	0.654344	0.3828		Orc6	0.881279	0.239175		Ppp1r13l	-0.705459	0.00104207		Shmt1	-0.667478	0.178213
Thbs3	0.657982	0.3828		Esm1	-1.0127	0.239513		Cryl1	-0.770836	0.00104928		Eci2	-0.429861	0.18128
B3glct	0.482713	0.3828		Qsox1	-0.670092	0.239513		Hipk2	-0.963872	0.00104928		Oma1	-0.505833	0.181986
Emp3	0.331576	0.3828		RT1-T24-1	0.692975	0.239513		Stmn4	1.14157	0.00104928		Ckb	0.512666	0.182388
Zswim7	-0.391375	0.383504		Rgs18	0.990736	0.239513		Cxcl14	-1.59209	0.00105704		C1qc	0.626833	0.183641
Bdnf	-0.4045	0.383504		Clpp	-0.485789	0.239513		Eya2	-1.30895	0.00105784		LOC100911293	0.625327	0.183641
Fkbp1a	-0.301235	0.383504		Hbb	-1.07179	0.242857		Txn2	-1.0003	0.0010698		Adamts2	0.708186	0.184128
Plek	0.653889	0.387106		Ogn	0.441442	0.244885		Spata6	1.06069	0.00107333		Dfnb31	-0.443974	0.184128
Dll4	-0.405246	0.387106		P3h3	0.616246	0.245843		Acsf3	-0.740148	0.00107949		Manf	0.46366	0.18526
Ccr2	1.67449	0.390183		Mcm6	0.712563	0.245843		Dhrs7c	-1.31992	0.00108421		B3galt2	0.703941	0.186211
AC132740.1	-0.64379	0.390183		Pcolce	0.676254	0.245843		Cfp	0.92675	0.00109201		Atat1	0.610835	0.186211
RGD1309779	-0.35233	0.390579		Irx5	-0.846803	0.245843		Tom1l2	-0.710268	0.00109611		Abcd3	-0.427132	0.186211
Sash3	0.725457	0.390737		Prkag3	-0.801135	0.245979		Klhl4	1.01655	0.00110191		Etfdh	-0.434307	0.187397
Tfdp2	0.424607	0.39093		Stab1	0.717317	0.245979		RGD1562136	0.890973	0.00110289		Tubb6	0.670162	0.189161
Rpl26-ps2	-0.488148	0.391851		Hrc	-0.603425	0.246409		B4galt5	0.720256	0.00110601		Gprasp2	0.870459	0.189173
Cnn2	0.381262	0.391851		Myh6	-0.720885	0.246826		Cxcl16	0.682531	0.00110654		Cstb	0.496006	0.189173
Pkp2	-0.319509	0.393068		AABR07018165.1	-0.69141	0.247369		Iqsec1	-0.654678	0.0011123		Fbxl17	-0.433614	0.189173
RT1-M6-2	0.626248	0.393068		Lyve1	0.789872	0.247574		Fam104b	0.856257	0.0011152		P2ry1	-0.701329	0.189497
Ldb2	0.63217	0.393068		Rn60_12_0123.1	0.944196	0.247574		Ros1	-1.33976	0.0011152		Acadvl	-0.427441	0.189564
Syde1	0.351717	0.395788		LOC690617	0.670956	0.247574		Cthrc1	2.18446	0.0011161		LOC103694169	-2.31666	0.189632
LOC691995	0.817666	0.395788		Hba-a3	-1.10233	0.248228		Pdlim5	0.653262	0.00112573		LOC103691556	-0.797301	0.189697
Mt3	0.660389	0.397256		Glb1	0.569566	0.248228		1700016D06Rik	0.945699	0.00112739		Lim2	0.874695	0.189709
Lrfn4	0.497256	0.398067		Nid1	0.590186	0.248228		Agpat2	-0.824277	0.00112846		Plcb4	-0.418206	0.189709
Flnc	-0.393762	0.398218		Nap1l5	-0.628989	0.248438		Myh7b	-0.780503	0.0011389		Cfp	0.78164	0.190116
Upk3b	1.84387	0.399613		Adamts10	0.533492	0.248438		Srrm4	-1.13353	0.00114274		Hadhb	-0.456232	0.190116
Frmd6	0.333117	0.400829		Tmem51	0.826545	0.25011		Pip4k2b	-0.761804	0.00115166		Med26	0.771334	0.19207
Figf	0.482881	0.400829		Acsf3	-0.505631	0.250737		Selplg	1.13694	0.00117268		Phlda1	-0.574229	0.19207
Apbb1ip	0.622015	0.404396		Vamp5	0.482434	0.250737		Erp29	0.645041	0.00117551		Kcnj3	-0.617491	0.19207
Col5a2	0.403717	0.405021		Dusp16	-0.694519	0.250737		Mylk3	-0.712215	0.00117551		Rd3l	-0.521686	0.193059
Tmcc3	0.442522	0.405021		LOC103694857	-1.11879	0.252338		LOC100363469	0.845781	0.00118273		Myl1	1.52087	0.193091
Trib2	-0.374691	0.40695		Layn	0.852376	0.252338		Zyg11b	-0.809624	0.00118327		LOC100912427	0.632634	0.193144
Selk	-0.295978	0.407348		Ypel1	0.824929	0.252604		Nipal3	-1.02803	0.0011846		NEWGENE_621351	0.629901	0.193144
Cacng7	0.743403	0.407348		3082ex4-5	1.06528	0.255434		Mdk	0.957	0.0011899		Lrrfip1	0.497745	0.194347
Timp2	0.305509	0.408003		Cgref1	1.12078	0.258111		Kif5b	0.773634	0.0011913		Bcat1	1.05626	0.194436
RGD1559482	1.11174	0.410256		Hey2	0.731659	0.258111		Nrp1	-0.618774	0.0011913		Il17ra	0.703452	0.194436
Mt-nd3	-0.348088	0.410305		Pgm2	0.490007	0.258111		Jph2	-0.658503	0.00119807		Zfp238	-0.493703	0.194436
Art1	0.39309	0.410305		Ccdc109b	1.07349	0.258111		Serinc4	0.657665	0.00119807		Pla2g2d	1.09358	0.194592
Fam96b	-0.319043	0.412261		AABR07025896.1	2.00173	0.259678		Zfp238	-0.679166	0.00122971		Efemp2	0.60855	0.194592
Vasn	0.401408	0.412734		Lrrc2	-0.489448	0.259678		Rtn2	-0.707408	0.00123141		Nadk	0.475444	0.195117
Antxr1	0.565873	0.414577		Cnrip1	0.548244	0.261685		Bud31	0.62461	0.00123962		Rab31	0.477046	0.195806
LOC100912030	-0.290206	0.414577		Map1lc3a	-0.480049	0.262244		Nid2	0.778836	0.00124186		Hibch	-0.447305	0.199298
Zbtb4	0.34814	0.415246		Rbp7	-0.550711	0.265892		Tmem254	0.899505	0.00124419		Ppib	0.418796	0.199748
Snf8	-0.293619	0.415246		Ica1	0.657143	0.269262		Gtf3c1	-0.70979	0.00125176		Ctsb	0.424253	0.200705
Asb2	-0.525875	0.415338		Akip1	0.847276	0.269477		Slc25a34	-0.698357	0.00130437		Capg	0.472664	0.201009
Naprt	0.346754	0.416443		Sdhaf2	-0.488103	0.269477		Mitf	-0.718783	0.0013165		Myom2	-0.460693	0.201242
C4b	0.735468	0.418053		Isg15	0.497538	0.269477		Ldha	0.606923	0.00137683		Pdia3	0.439417	0.201587
Thy1	0.765101	0.418053		LOC100909715	-1.05139	0.269477		Inppl1	-0.678406	0.00138353		Peli1	0.603145	0.203213
Uchl3	0.786902	0.418053		Nme1	0.467584	0.269477		Tnni3k	-0.849474	0.00138966		Fos	-1.26991	0.203213
Tmod4	0.323956	0.418053		Rassf3	-0.460044	0.269477		Ndn	1.29307	0.00139921		Hadha	-0.427207	0.205053
Cntfr	0.94102	0.418053		Ttll7	-0.615852	0.269477		Ubr2	-0.720257	0.00141099		Adar	-0.50361	0.205053
Cdc34	-0.29389	0.421502		Pde1a	0.604712	0.269477		Fstl3	1.11707	0.00141604		Tmbim1	0.544373	0.205981
AABR07049541.1	-0.624033	0.42155		RGD1561551	-0.906434	0.269606		Sh3bgrl	0.67953	0.00142392		Abhd6	-0.573834	0.205981
Gpx7	0.362172	0.42155		F13a1	0.928011	0.269606		Ahsa2	0.612583	0.00142895		Penk	1.10989	0.206484
Lcn2	-0.427714	0.421635		Efcab6	-1.19258	0.269606		Tusc3	0.773992	0.00142895		Tmeff2	0.701668	0.206484
Peg3	-0.492211	0.421769		RGD1307554	-0.445308	0.272002		Clcn4	-0.923085	0.00143083		Foxs1	0.609911	0.206484
LOC100911453	0.773914	0.422376		Rab32	0.756013	0.272313		Id3	0.715096	0.00143083		Cox8a	0.461552	0.206484
B3gnt9	0.531242	0.422657		Pnp	0.520252	0.273263		Plpp5	0.908012	0.00143083		Epb41l4a	-0.515738	0.206484
Mark1	0.718379	0.423154		Lum	0.728797	0.273511		Pm20d2	-1.07699	0.00143083		Phkb	-0.54581	0.206484
Ptafr	0.676223	0.423259		LOC100359583	0.444928	0.27583		Gpc4	-0.62989	0.00144508		Elovl7	-0.716815	0.206484
Tomm5	-0.320984	0.423259		Ncf1	-0.473199	0.27765		RT1-Db2	1.96501	0.0014626		Art5	-0.908559	0.206484
Arhgap9	0.614972	0.425852		Kazald1	0.787036	0.27765		Haghl	-1.55777	0.00146326		Bean1	0.683314	0.20679
Sema4c	0.693472	0.425935		Trim16	-0.534522	0.27765		Tpm3	0.602919	0.00146971		Tut1	-0.680394	0.20679
Clic5	-0.301517	0.427229		Nckap1l	0.82307	0.278575		Lrrc3b	-0.800516	0.0014738		Btg1	0.421976	0.206948
Ndufaf4	-0.348125	0.427252		Asgr2	0.859226	0.280209		RGD1305184	-1.39494	0.0014757		Ak1	-0.431205	0.206948
Edn1	0.698488	0.427374		Tcap	-0.661993	0.280558		Efemp2	0.791241	0.00147616		Ech1	-0.461876	0.207739
Tmem205	-0.326075	0.428795		Rusc2	-0.498322	0.280558		Eml1	-0.664646	0.00148181		Cp	1.01221	0.209479
Arrb1	0.574272	0.428795		Gusb	0.534231	0.284014		AABR07025284.1	-0.695078	0.00149143		AABR07001512.1	0.667917	0.209789
Lnp	0.451599	0.429233		Antxr1	0.995255	0.284014		Hfe2	-0.817861	0.00150719		Smpdl3a	-0.435274	0.20985
Ptges3l	-0.334048	0.432371		Crat	-0.489538	0.284053		LOC103693683	1.58323	0.00152058		Bckdha	-0.534398	0.210819
Cd3g	0.841718	0.435724		Ank1	-0.455111	0.284237		Ccni	0.614654	0.00152618		Wdr31	0.700262	0.211443
Rps4x-ps9	0.318226	0.436916		C1qtnf2	0.550949	0.286857		Col1a1	0.996553	0.00153585		Ank2	-0.652637	0.212381
Lyrm7	-0.324273	0.437027		RT1-DMb	0.439062	0.286857		Erc1	-0.779097	0.00155235		AABR07010609.1	-0.949577	0.212381
Clec4a1	0.706017	0.437262		Man2b2	0.696004	0.287075		RGD1561778	1.00348	0.0015533		Slc1a1	-0.850783	0.212658
Aebp1	0.377822	0.437651		Atp1a1	-0.456477	0.28742		Ralgapa2	-0.943415	0.00156294		AABR07043169.1	-1.23698	0.214597
Fbxl22	-0.53722	0.438153		Cebpa	1.04013	0.28742		Nadk2	-0.62304	0.00157933		Glrx	-0.489021	0.214609
AABR07045047.1	0.570547	0.438153		Qpct	0.697358	0.287496		Cobll1	-0.761713	0.00158522		Acsf2	-0.44841	0.216163
Ddr2	0.590827	0.438594		Vsir	0.542774	0.287965		Pgam1	0.6497	0.00159761		Cldn5	0.540274	0.216379
Slc7a4	0.644133	0.438594		Slc27a3	1.01589	0.287965		Tmem86a	-0.633653	0.00160658		Sik1	0.698948	0.217919
Hbb	-0.409337	0.438594		Cd38	0.474925	0.288039		Slc30a3	0.896722	0.0016197		Dgcr6	0.421468	0.217997
Rab34	0.380329	0.438678		Acsl6	0.554062	0.28818		Fscn1	0.78475	0.0016282		Wisp2	1.77301	0.218527
Hey2	0.598756	0.439001		Ptgs1	0.81536	0.288637		Cox8a	0.653825	0.00164066		Rbl2	-0.466568	0.219518
Arhgap15	0.751914	0.439001		Mical3	-0.594771	0.289584		Lbp	1.26483	0.00164532		Pabpc4	-0.439757	0.219637
Tmed3	0.35879	0.439001		LOC103694855	-1.1281	0.290765		Kazald1	1.11859	0.00164625		Znhit6	-0.440981	0.220123
Hebp1	-0.343321	0.439001		Rgs19	0.634433	0.292782		Rhoc	0.619229	0.00166246		Cnn2	0.513675	0.220666
Tuft1	0.604404	0.439001		Ptk2b	0.744359	0.293363		Cyba	0.646452	0.00166402		Bgn	0.763466	0.226525
Med21	-0.352652	0.439001		Igsf10	1.12636	0.293363		Gng12	0.668042	0.00166402		Armcx6	0.706758	0.227864
Usp20	-0.38628	0.439001		Sfrp4	1.76085	0.294636		Asb15	-0.720695	0.00166902		Pgam1	0.461021	0.229425
Il33	0.498358	0.439001		Ano5	-1.07493	0.294636		Neu3	-0.71053	0.0016757		Pdgfrl	0.606167	0.22958
Fxyd2	0.508239	0.439001		Auh	-0.464028	0.294636		Zadh2	-0.632283	0.00168019		Islr	0.957587	0.230143
Prelp	0.340525	0.439799		RGD1563400	0.690128	0.294636		Ppia	0.592281	0.00169195		Mydgf	0.401832	0.230853
Ywhag	-0.297156	0.439816		Pf4	0.555686	0.294636		Stc2	-1.00862	0.00170697		Clpb	-0.421208	0.231543
Tmco1	-0.345706	0.441238		Masp1	-0.551235	0.294758		Slc25a26	0.672564	0.00171124		Nubpl	-0.614304	0.231572
Pabpc1	0.338505	0.441607		Sp100	0.438937	0.294758		Kcnj11	-0.730955	0.00171702		LOC686087	-0.633026	0.234474
Snrnp70	0.374568	0.441607		Npepo	-0.633455	0.294758		Mcm5	0.973364	0.00171702		Serpinc1	0.728821	0.235394
Ptgfr	-0.705132	0.442124		Oat	-0.438389	0.294798		LOC100911293	0.852502	0.00171809		Agpat4	0.621819	0.236202
Smarcd2	0.377039	0.442124		Cd300a	0.762026	0.296322		Pnp	0.642853	0.00171809		Alkbh2	-0.529331	0.23734
Sar1b	-0.286286	0.442124		Dcaf6	-0.428327	0.296978		Synpo	-0.591472	0.00171809		Akap6	-0.449936	0.23907
Aoc3	0.334266	0.445839		Mrc1	0.837254	0.297841		Tmsb4x	0.646477	0.00171809		Rcan1	0.686746	0.240441
Ube2b	-0.28892	0.445839		Vwa7	-0.443172	0.298394		Tom1	-0.658372	0.00172754		Smim13	-0.579223	0.240441
Minos1	-0.287095	0.445839		Vnn1	0.584706	0.298766		Sdf2l1	0.783898	0.00173936		LOC100910017	0.420779	0.240526
Sergef	-0.43208	0.448538		Mybpc3	-0.468523	0.298766		Acot11	-1.08626	0.00174796		Rorc	-0.477985	0.241518
Dock7	-0.343238	0.450628		Lgals3bp	0.460716	0.298766		Pfkm	-0.755221	0.00184383		Prss23	0.542492	0.243838
Srp9	-0.297409	0.452849		Tmem143	-0.483396	0.299357		Pcp4	1.67373	0.00184504		Jmjd6	0.487626	0.243838
Tpd52l1	-0.374267	0.453186		RGD1311251	-0.828765	0.299942		Stc1	1.16361	0.00184523		Ift20	0.399736	0.243838
Ndufa12	-0.308443	0.454381		Lamb3	0.78668	0.299942		Gpx8	0.854716	0.00186167		Cnpy2	0.384251	0.244604
Errfi1	0.565718	0.457137		LOC100910875	-0.456236	0.300101		Prkab2	-0.689805	0.0018765		Bst2	0.491857	0.245176
Arl11	0.6926	0.457137		Tln1	-0.450788	0.300101		Rap1b	0.613987	0.00190104		Raly	0.392126	0.245176
Gpc4	-0.327999	0.457137		Slc52a3	-0.741564	0.301543		Fry	-0.701912	0.00190139		Gpt	-0.500981	0.245176
Churc1	-0.315935	0.457137		Haus3	0.883538	0.302269		Msrb1	0.685234	0.00190139		Ypel2	0.62623	0.245416
Arhgap24	0.419564	0.457137		Prdx4	0.432148	0.302353		Pabpc1	0.671069	0.00190578		Ell2	0.533374	0.245416
Chst12	0.478241	0.459779		AABR07008334.1	0.419042	0.302405		Acads	-0.739554	0.00191239		Ctsh	0.420312	0.245416
Asb5	-0.628429	0.460331		Cdnf	-0.520176	0.303663		Gclc	0.724703	0.00192298		Suclg1	-0.401018	0.245416
Ndufc1	-0.292733	0.461088		Fmod	-1.57452	0.303663		Gmpr	-0.685971	0.00192298		Cks1l	0.980577	0.24762
AABR07054000.1	-0.43499	0.461319		Mief2	-0.488434	0.303663		C5ar1	0.948424	0.00194604		Arfgap3	0.447765	0.24762
LOC691931	-0.529254	0.462922		Pkmyt1	0.819224	0.309754		LOC100909715	-1.67257	0.00194885		Rara	0.493922	0.248487
Tmem117	-0.482618	0.462922		Edn1	0.677148	0.309754		AABR07044959.1	-0.976259	0.00195855		Abi3	0.57264	0.249969
Efs	0.656697	0.462922		Serpinb9	0.455887	0.309754		42435	-0.734599	0.00196552		Acta1	0.886899	0.250494
LOC103694857	-0.425675	0.462922		Emilin1	0.529046	0.309754		Clec10a	0.643527	0.00196605		Ptgis	0.557847	0.250494
Fgd1	0.426432	0.462922		Usp13	-0.427287	0.309754		Cd14	0.854596	0.00197517		Naa40	-0.488383	0.25309
Odc1	-0.305711	0.462922		Shc1	0.486009	0.309754		Fitm2	-0.699043	0.00198223		LOC100911548	1.21908	0.254336
AABR07000398.1	-0.584312	0.46989		Atp2a2	-0.50136	0.309754		Art3	-0.856126	0.00199326		Cytip	0.777443	0.255457
Slc39a8	0.688025	0.470872		Fn1	0.963213	0.309754		F11r	0.573675	0.00199852		LOC500702	-0.974182	0.255457
Actc1	-0.320368	0.472396		RGD1311756	-0.497935	0.309754		Fbln1	1.15366	0.00200298		Dnajc27	-0.433603	0.2556
Tkt	0.358307	0.473386		LOC100910990	0.686592	0.309754		Bmp1	0.771538	0.00200853		Macrod1	-0.413903	0.257315
Abhd8	0.452094	0.476249		Ect2	1.45037	0.309754		Rps21-ps1	0.593355	0.00200853		Ppp1r3a	-0.526846	0.257315
Tnks2	-0.326392	0.477066		Lin52	-0.524314	0.309754		Cntnap1	0.744507	0.00204664		Spata6l	-0.762347	0.257315
Bmf	0.614102	0.477066		AABR07047750.2	-0.595627	0.311115		Avpi1	0.819588	0.00204764		Glmp	0.449176	0.257907
Chchd4	-0.323942	0.477997		AABR07047744.1	-0.595627	0.311115		Sfrp2	1.94942	0.0020755		Fars2	-0.425561	0.258856
Selplg	0.712449	0.479469		Actc1	-0.42393	0.312507		Pdlim7	0.575275	0.00207668		Amt	0.738259	0.258951
Pon3	0.631441	0.479954		Exoc3l4	-0.665068	0.312657		Sec61b	0.695623	0.00207668		Orai3	0.580223	0.260097
Tmem14a	0.743538	0.479954		Amd1	-0.539597	0.312657		Tsku	0.98452	0.00208753		Tmem140	0.558467	0.260097
Pmp22	0.316395	0.480075		Cd300lf	1.145	0.312936		Cers4	-0.803381	0.00213953		Tom1	-0.422313	0.260097
Kdr	-0.332514	0.480075		Arhgdib	0.416258	0.312936		Llph	0.637168	0.00215237		Tbc1d4	-0.517554	0.260097
Tmem70	-0.313392	0.480075		Crim1	-0.480941	0.312936		Prcp	0.817896	0.00215718		Ablim2	-0.671025	0.260281
Thra	0.324726	0.480082		AABR07007000.1	0.990281	0.313108		Dsp	-0.656904	0.00218602		Pelo	0.421156	0.260757
Tmem237	0.548663	0.480082		Mroh1	-0.483364	0.313429		Gtf3a	0.646233	0.00219734		Pank4	-0.399182	0.260757
Gsn	0.288904	0.481985		Plin4	-0.545023	0.313429		Cxcr4	0.670678	0.00220849		Cd99	0.396878	0.261043
Tnfaip8	-0.380098	0.481985		Glis2	0.460997	0.313429		Csf1r	0.653826	0.00222378		Tra2b	0.410119	0.261236
Dusp15	-0.891082	0.481985		Lyn	0.440364	0.313676		Cacna1h	1.42704	0.00222836		Rnf144b	0.476861	0.262362
Samd12	-0.621155	0.481985		Clasp1	-0.437243	0.313676		Tspan2	0.822992	0.00223867		Klhl34	0.843425	0.262418
AC106292.2	-0.398728	0.481985		Ptprb	-0.640238	0.313954		Dgke	-0.820358	0.00227221		Nbl1	0.631024	0.262418
Sipa1l2	0.375485	0.482655		Ssh2	-0.666709	0.314327		Trabd	-0.591572	0.00227221		Figf	0.57311	0.262418
Cited4	-0.390645	0.482655		Gpc3	1.01244	0.314327		Mrc1	0.971274	0.00227492		Ctps1	-0.425014	0.262418
Scrn3	-0.331733	0.484022		Ednra	0.513056	0.314592		Slc15a3	0.783032	0.00228733		Ppdpf	0.417396	0.262544
Pip4k2b	0.380562	0.484022		Cd44	0.696824	0.317416		AC139927.1	0.666632	0.00229145		Mid1ip1	-0.506667	0.262544
Chd3	0.591636	0.484022		Loxl4	-0.858295	0.318323		Pcp4l1	-0.805444	0.00229145		Rn50_2_0457.1	-1.78709	0.262544
Stc1	-0.652609	0.485519		B3galnt1	0.471651	0.318726		Rpl41	0.67055	0.00229708		Cfh	0.991873	0.263381
Apool	-0.303316	0.487074		Dusp28	-0.483492	0.318726		Arfgap3	0.671112	0.00232062		LOC691083	-0.824124	0.263381
Hspa4l	-0.461836	0.48797		Pcca	-0.488335	0.320754		Sorbs1	-0.621929	0.00234583		Cyp4b1	-0.544639	0.263782
Pik3cd	0.633575	0.490012		Glt8d1	0.484194	0.321346		Tgfb2	1.11016	0.00234583		C1qtnf1	0.440959	0.26406
Calcrl	-0.396644	0.490465		Cystm1	-0.428405	0.32271		Ctf1	-0.806224	0.00235262		Dync2li1	0.593675	0.264394
Kcnd3	0.547266	0.491916		Ly6e	0.466535	0.323074		Crybb1	-1.03838	0.00236768		Dpt	0.479416	0.266107
Ptk2b	0.637952	0.491933		Sgsh	0.758678	0.323074		Rps27l	0.644113	0.00237845		Prmt2	0.53214	0.26726
AABR07016635.1	-1.00435	0.491933		Pink1	-0.496331	0.323074		MGC105649	1.24612	0.00238639		Adam15	0.503213	0.26726
RGD1563159	-0.737155	0.492093		Mafk	-0.406915	0.323837		Slc4a3	-0.714795	0.00238889		Mterf4	-0.405073	0.26726
Adamts7	0.437309	0.493637		Trim45	-0.628113	0.323837		S100a6	0.732968	0.00239127		AC098459.1	0.400495	0.268663
LOC654482	0.654244	0.494531		Fbxw8	-0.440299	0.323837		Glt8d1	0.737216	0.00241325		Gchfr	-0.459844	0.268663
Uqcrfs1	-0.274536	0.49574		Ampd3	0.432708	0.325042		Rn60_3_0143.1	-1.41109	0.00241325		Cilp	1.04988	0.269907
Palmd	-0.335206	0.495957		Cd52	-1.07213	0.325477		Slc7a4	-1.2084	0.00245186		Tstd3	-0.515887	0.270403
Mt-nd5	-0.311785	0.496002		Ranbp10	-0.48877	0.326467		Col5a2	0.736489	0.00245705		Ogdhl	-0.817248	0.270403
Ifi30	0.320865	0.49679		RGD1309362	0.469182	0.326833		Gap43	1.29596	0.00245709		RT1-Db2	1.6063	0.270404
Casq2	-0.297363	0.49679		Dcakd	0.502794	0.326898		Ppargc1a	-0.810476	0.00245994		Msc	1.1472	0.270404
Ptk7	0.68783	0.497441		Crem	-0.420273	0.326898		Cds2	-0.772793	0.00247994		Prepl	0.42553	0.270404
Ptprr	-0.414584	0.497619		Maoa	-0.504633	0.327696		Slc2a4	-0.889327	0.00248399		Fahd2a	-0.393739	0.270404
Dnm1	0.56092	0.497619		Il18	0.991437	0.327696		Fam150b	-1.43328	0.00251833		Trub2	-0.419238	0.270404
Amdhd2	0.563023	0.497619		LOC500300	-0.651606	0.328712		Phtf1	0.753746	0.00254632		Epas1	-0.422271	0.270404
Bmper	0.538531	0.497619		Lmnb2	0.816548	0.328783		Snurf	1.29139	0.00258295		Vldlr	-0.429611	0.270404
Pgm5	0.285906	0.49808		Ctsa	0.432525	0.329118		Bst2	0.649679	0.00258509		Cpeb2	-0.54572	0.270404
Oaf	0.400505	0.498402		Peg3	-0.793821	0.329118		Plaur	1.08125	0.00258509		C1qb	0.67916	0.270573
Fcmr	0.468836	0.498419		Col5a2	0.612598	0.329288		Mad2l1	1.18505	0.00260113		Chi3l1	1.11643	0.272441
Slc43a3	0.434992	0.498466		Fxyd5	0.574398	0.330604		Foxred1	-0.637549	0.002616		Gdf15	0.832906	0.272441
Dgkz	0.389204	0.499727		Ifitm10	0.671692	0.330604		Ogdh	-0.743133	0.00261941		Pcyox1	-0.494262	0.272441
Gpalpp1	0.387557	0.499727		Fgf12	-0.528934	0.330604		Fam229b	1.0648	0.00263392		Mfap5	0.693693	0.272657
Akirin1	-0.332562	0.500311		Sdha	-0.435293	0.330604		Elk1	-0.606245	0.00263763		42435	-0.453808	0.273623
Sptb	0.375055	0.501029		Unc93b1	0.500301	0.330604		Ap1b1	-0.605721	0.00269241		Fundc1	-0.428105	0.274346
Guf1	-0.342725	0.50213		Grk5	0.624851	0.330604		Ankh	-0.579771	0.00272978		Fign	-0.893931	0.27438
Ramp1	0.702751	0.504076		AABR07033324.1	-0.47352	0.330604		Postn	2.12691	0.00275587		Dnajc2	0.413635	0.274492
Ntng2	0.582364	0.504486		Evc	0.693275	0.331065		Npdc1	0.623239	0.00276476		Efhd2	0.423203	0.274753
Dlg4	0.634438	0.504486		Fam50a	-1.16624	0.33146		Lgals3	0.776697	0.00278325		Hs3st1	0.653062	0.275055
Adamts5	0.472556	0.504486		Glg1	-0.413252	0.331696		Asb14	-0.721197	0.00278342		Fbxw10	-0.871458	0.275055
Tmem8b	0.69085	0.50519		Ctla2a	0.436388	0.331696		Iscu	0.600337	0.00280408		Gprasp1	0.591624	0.275064
Doc2g	-0.339869	0.505961		Pde7a	0.808373	0.331696		Rgmb	-0.662592	0.00281429		Uchl3	-1.70824	0.277686
Impa2	0.322636	0.506396		Gstm7	-0.558394	0.331696		Ccl12	1.82723	0.00285396		Fam71e1	-0.97864	0.277687
Pde7a	0.664459	0.506721		Rad51ap1	0.859567	0.331696		Limch1	-0.635364	0.00285396		Txn2	-0.51979	0.280569
LOC102554678	0.766508	0.507205		Unc45b	-0.435412	0.331696		Ninj1	0.688918	0.00285617		Tgfb3	0.533462	0.280653
Cnpy3	0.365155	0.507205		Scpep1	0.507304	0.331696		Jph1	-0.758691	0.00285635		Stard5	0.5284	0.280653
Dock8	0.561802	0.508121		Ube2i	0.551998	0.332215		AC098563.1	1.11961	0.00287418		Cebpd	0.546386	0.281957
Ppm1j	0.33148	0.508121		AABR07067233.2	-0.881794	0.333621		Hmox1	0.742811	0.0028757		Thbs3	0.805458	0.282837
Zbtb7b	0.324071	0.511767		Tfrc	0.437892	0.334334		Pomc	0.854096	0.002891		Prkab1	-0.419276	0.282837
Prob1	0.368832	0.514487		Mapt	-0.447422	0.335035		Kif13a	-0.5902	0.00289607		Spn	0.915478	0.283043
Rimbp2	0.387946	0.514965		Ap3s1	0.554576	0.335924		Snrpd1	0.596388	0.00290954		P3h2	0.856682	0.283592
Mmp23	0.464496	0.514965		Nid2	0.508053	0.336445		Fam96b	0.578944	0.00292792		Iars2	-0.407407	0.283592
Phyhip	0.468073	0.515579		Hspb7	-0.485238	0.33655		Tuba8	-0.843436	0.00294439		Bckdk	-0.381726	0.284244
LOC100910979	0.658243	0.515579		Tuba8	-0.560324	0.336563		Cnst	-0.683682	0.00294976		Sat1	0.493177	0.28636
Efcc1	0.683	0.515902		Cd276	0.510555	0.33664		Dok3	1.22165	0.00294976		H2afz	0.405842	0.288408
Hmbox1	0.581914	0.517378		Spr	0.472856	0.33664		RGD1310429	-0.735761	0.00296275		Trdn	-0.409874	0.289124
Uap1l1	0.322792	0.517378		Dusp4	0.901777	0.33674		Tagln2	0.627898	0.00297029		Pabpc1	0.422605	0.289222
Rps6ka2	0.381904	0.517378		Plaur	0.620646	0.33674		Chst15	-0.839588	0.00299514		Galk1	0.505334	0.290285
Klhl31	-0.318733	0.517378		Tsc22d2	-0.524813	0.337511		Kctd15	0.956248	0.00300371		Bax	0.411134	0.290285
Apoo	-0.297158	0.518924		Lcn2	0.556316	0.33803		Phlda3	0.884571	0.00303048		LOC100912106	-0.507598	0.290285
Dnajc22	0.654096	0.519646		Fry	-0.476698	0.33896		Gusb	0.725504	0.00303188		Gpd2	-0.554631	0.290285
Mocs2	-0.293555	0.519646		Dhcr24	-0.505536	0.340566		Ptges3l	0.583179	0.003039		Tmem144	0.69955	0.290636
Hprt1	-0.328836	0.519646		Nt5dc3	-0.612002	0.340566		Fitm1	-0.754137	0.00307833		Ppp1r12c	0.463905	0.290636
Slmap	-0.303101	0.519646		LOC688452	0.73219	0.340645		Rilp	-0.611716	0.00309249		Aif1l	-0.596674	0.290636
Meis2	0.384543	0.519646		Dyrk1a	-0.408714	0.340645		Cbr3	0.87087	0.00309283		Fsd2	-0.774534	0.290636
Ndst1	0.498291	0.520525		Cltb	-0.409626	0.343338		Ippk	0.78261	0.00309717		Parm1	0.390917	0.291816
Cd59	-0.268287	0.520622		Trim35	-0.408908	0.343504		P2ry1	-1.02261	0.00313288		Grk5	0.58034	0.292221
Mrpl32	-0.284811	0.520683		Gtse1	1.20501	0.343504		Cd9	0.664122	0.00317015		Foxo1	-0.495927	0.292221
Sae1	-0.305112	0.520683		Ecm2	-1.49036	0.343504		Slc44a1	0.68588	0.00318694		Myocd	-0.51529	0.292221
Sgcg	-0.274992	0.520695		Plxnb1	-0.476801	0.343504		Dctd	1.30798	0.00319185		Slc27a4	0.552074	0.293069
Cib1	-0.307235	0.520695		Rab8b	0.575159	0.343504		Myh14	-0.63652	0.00320637		Ttc7b	-0.388254	0.293572
Fam126a	0.384619	0.520695		Thbs3	0.701758	0.34483		Cfl1	0.550207	0.0032279		Fstl1	0.668229	0.293793
Ets1	-0.29264	0.520695		Slc24a3	0.750458	0.34483		Fads6	-1.18764	0.0032279		Snapc2	0.453281	0.294654
Prdx1	-0.269844	0.52101		Snx6	0.444856	0.34483		Fxyd3	-1.78152	0.0032279		Hibadh	-0.4183	0.294693
Shd	0.720202	0.521535		AABR07006278.1	0.449841	0.34483		Fam198b	0.896205	0.00323192		Anxa1	0.513009	0.295463
Chrm2	0.319942	0.521905		Cipc	-0.458881	0.34483		Entpd6	-0.708907	0.00323701		Rnf25	0.470515	0.296146
Myof	0.64508	0.525351		Rap1b	0.436808	0.34483		Rnf144a	0.734007	0.00324989		Rrp36	0.386017	0.297376
Matn2	0.437825	0.525351		RGD1560010	0.857499	0.344879		Rcor2l1	-2.20171	0.00327512		Cutc	-0.426764	0.299694
AABR07042859.1	-1.16826	0.527287		Efemp2	0.554447	0.346944		Pls3	0.639863	0.00329962		Nadk2	-0.428832	0.300199
Actn1	0.437965	0.527287		Nov	0.955277	0.347359		Mcm6	0.979435	0.00330564		Edn1	0.797078	0.300267
Ldhd	-0.303787	0.527287		Lbh	0.453723	0.348295		Nr0b2	-0.598453	0.00330564		Csk	0.41691	0.300267
Ube2f	-0.318461	0.527287		Hmox1	0.488888	0.348569		Armc2	-0.884983	0.00334098		Dusp22	-0.406783	0.300267
Arhgap1	-0.323397	0.527287		LOC103694878	2.33518	0.348569		Mtus1	-0.581589	0.00334098		42436	-0.470405	0.300267
Prkar2b	0.612103	0.527287		Pdcl	0.463707	0.348569		Ecscr	0.627062	0.00334746		Apcdd1	1.22049	0.301023
C2	0.543373	0.527287		Dera	0.412002	0.348805		Mnda	1.28885	0.00334746		Emd	0.399175	0.301023
Gpx4	-0.28631	0.527287		Ttc9	0.526201	0.350199		LOC102550456	-0.642737	0.00336686		Fam174b	-0.447026	0.301023
Plce1	-0.417681	0.528442		Dnajb4	-0.478873	0.350702		Ipo13	-0.597046	0.00337015		LOC100361706	1.30924	0.30152
Slamf8	0.707973	0.533737		Tm4sf1	0.467394	0.350702		Galnt18	-0.578231	0.00342946		Cbx4	0.64435	0.302032
H1fx	0.601432	0.533737		Wisp2	1.44228	0.351355		Fbxl17	-0.627008	0.00344012		Vwf	0.442855	0.302032
Cep19	-0.298567	0.533737		Ppp1r36	0.604054	0.352841		Tp53i3	-0.588409	0.00344066		Pcbp4	0.389323	0.302032
Dhdds	-0.295913	0.537324		Smc2	0.70226	0.352841		Skap2	0.671309	0.0035589		Fam50a	2.32436	0.302241
Rn60_1_1882.1	0.516269	0.537324		Fyco1	-0.456027	0.352841		Iars2	-0.596567	0.00357026		Atp2a2	-0.385261	0.302342
Ciapin1	-0.275361	0.537715		Nucb2	0.472322	0.352841		Esm1	-0.950583	0.00366214		Aqp1	-0.398686	0.302342
Actr3b	0.282551	0.537715		Tpst1	0.520067	0.352841		Prelid1	0.599345	0.00366634		Trim63	0.397163	0.303511
Pth1r	0.376678	0.537715		Zdhhc2	0.424955	0.352841		Ccdc78	-1.98957	0.00372179		Dnah7	1.04788	0.303924
Bex3	-0.292796	0.537715		Slc40a1	0.458238	0.353015		Nadk	0.577114	0.00375359		AABR07020815.1	0.925552	0.303924
Flt1	-0.387734	0.537715		Atp8b2	0.522574	0.354324		Dpp7	0.646846	0.00380149		Slc22a1	0.865072	0.303924
Vat1	0.298324	0.537715		Nr2f2	0.482974	0.355707		Osgepl1	-0.550725	0.00381356		Pdk3	0.760346	0.303924
Ndufaf5	-0.284189	0.538309		Lilra5	0.826528	0.355821		Hsd17b8	-0.567278	0.00386469		Igfbp6	0.647763	0.303924
Cdon	0.606609	0.539067		Npff	-0.802865	0.355821		Calcoco1	-0.606668	0.00390129		Gpihbp1	0.636036	0.303924
Vcam1	0.498813	0.540885		Ttc32	-0.429582	0.355821		Ppfibp1	-0.545641	0.00391585		Lum	0.579264	0.303924
Tbc1d10c	0.334857	0.542956		Ech1	-0.497279	0.355821		Fabp5	0.62724	0.00396922		Uap1	0.494554	0.303924
Stxbp1	-0.363927	0.542956		Prrx2	1.32759	0.356731		Nsun4	-0.748684	0.00397256		Cryz	0.466567	0.303924
Cmtm8	-0.332981	0.543636		Kctd15	0.728331	0.356731		Adgrf5	-0.679723	0.00401639		Srf	0.395332	0.303924
Rn60_3_0143.1	0.570872	0.546467		Cdc42ep1	-0.40388	0.357156		Pcnx4	-0.78271	0.00401639		Kif5b	0.381606	0.303924
Srrm4	0.510841	0.546738		Marcks	0.753847	0.357156		Cmc2	0.6818	0.00403417		Rmnd1	-0.375326	0.303924
Tfb2m	-0.278948	0.546738		Atad2	0.77439	0.357156		Tnfrsf1a	0.631995	0.00403417		Cdk5rap1	-0.397796	0.303924
Arfgef1	-0.310827	0.546738		Katnal1	0.951689	0.357156		Vsir	0.686482	0.00403417		Pik3ip1	-0.454612	0.303924
Nrip2	-0.535818	0.546913		Pla2g12a	-0.396996	0.358156		Rhoq	0.706822	0.0040374		Tmem196	-0.464219	0.303924
Myl2	-0.281883	0.546937		Gpm6a	0.582385	0.358317		Litaf	0.574678	0.0040483		Tipinl1	-0.5065	0.303924
Cited1	-0.568925	0.546937		Hsp90aa1	-0.509248	0.359608		Cd53	0.636413	0.00417999		Fndc4	-0.555857	0.303924
Akr1c19	0.545433	0.546938		Amdhd2	0.593881	0.360006		Dph3	0.56601	0.00417999		Gngt2	-0.455113	0.304238
Rab7b	0.736715	0.546938		Aga	0.424534	0.360301		St8sia5	-1.52819	0.00417999		Lyrm9	-0.426089	0.304549
Snrpg	0.296872	0.547353		Stradb	-0.428611	0.361018		Figf	0.929561	0.0041911		Art3	-0.516047	0.304549
Procr	0.559718	0.547353		Igfbp7	0.508108	0.361018		Tnk2	-0.716305	0.0041911		AC122603.2	0.443511	0.305316
Csde1	-0.290959	0.548416		Ptrhd1	0.475082	0.361614		Ncf1	-0.569417	0.00422613		Ptges3l	0.456813	0.306557
Prr13	0.313458	0.548893		Lmo7	-0.433811	0.363837		Zfp827	-1.00862	0.0043067		Mturn	-0.553644	0.30732
Lactb	-0.340959	0.548893		Klhl31	-0.430764	0.364489		Dcakd	0.692011	0.00435672		Fam210b	-0.44164	0.307453
LOC102546716	0.529493	0.548893		Ablim1	-0.403935	0.364756		F3	-0.786744	0.00435672		NEWGENE_1305790	-0.861803	0.307467
Txnl4a	-0.278402	0.548893		Nectin3	0.632587	0.364786		Wnk2	-0.767341	0.00435907		Dstn	0.423492	0.307683
Tsfm	-0.265378	0.548893		Zfp326	0.390087	0.364786		Incenp	1.23137	0.00436027		AABR07024908.1	-0.458841	0.307683
Usp36	0.366358	0.548893		Msln	1.822	0.364786		Camk2g	-0.640264	0.00436599		Gstz1	-0.602191	0.307814
C1qtnf6	0.606448	0.548893		Chaf1a	0.811775	0.364786		Nes	0.672938	0.0043966		Carmil3	-0.714301	0.307988
Pde4a	0.327542	0.548893		Carhsp1	0.401066	0.364786		Fkbp1a	0.548109	0.00444016		Myh10	0.491754	0.310108
Tcf15	-0.405199	0.548893		Fem1a	-0.431705	0.364786		Acmsd	-1.00835	0.00451755		AABR07007000.1	-1.10093	0.312252
Fam206a	-0.550577	0.548893		AABR07062183.1	0.816476	0.365101		Mipep	-0.602021	0.00458605		Tmem80	-0.382708	0.313623
Immp1l	-0.285774	0.549067		Serpine1	-0.501044	0.365101		Ptgis	0.642867	0.00459655		Luc7l	0.491691	0.314528
Adap2	0.664349	0.549067		LOC100360449	0.708966	0.365101		Pdxp	-0.673426	0.00462189		LOC100361913	0.976997	0.315114
AABR07021804.1	0.665771	0.55035		AABR07058267.1	-0.693939	0.372539		Ccdc102a	0.742097	0.00470352		Wnk1	0.371306	0.315114
Hacd2	-0.44336	0.55035		Spink8	-0.414646	0.373095		Myoc	-1.44369	0.00472462		Lsm14b	-0.396645	0.315114
Evc	0.526892	0.55035		Hcls1	0.56977	0.375095		Mllt11	0.705287	0.00473675		Gtpbp8	-0.444535	0.315114
Lrpprc	-0.289378	0.55035		Dok7	-0.498749	0.375095		H2afj	0.700228	0.00476979		Iscu	0.463678	0.315644
Popdc3	-0.89919	0.55035		LOC103690116	0.65234	0.375095		Fam57b	1.0615	0.00479767		Cyp4f5	-0.439597	0.315644
Bcl2l15	-0.637586	0.55035		Sh3bgrl3	0.432891	0.375095		RT1-M3-1	0.621774	0.004819		Snrpc	0.387662	0.315915
Pgp	-0.283908	0.55035		Akap6	-0.42646	0.375095		Phyh	-0.647248	0.00484483		LOC679739	0.385874	0.315915
Gcgr	0.402024	0.553523		Kctd1	0.44316	0.375095		Klhdc7a	-1.22451	0.00484913		LOC100912599	0.385874	0.315915
AABR07004112.1	0.650667	0.554087		Asph	-0.457585	0.375095		Ppp1r14b	0.533236	0.00484913		Dcaf11	-0.367482	0.315915
Sh3bgr	-0.272229	0.554087		Syk	0.808419	0.375095		Cited1	0.670566	0.00487095		Gfm1	-0.375821	0.315915
Lgals8	-0.270158	0.554087		Doc2g	-0.440548	0.37514		Igsf10	1.46844	0.00487095		Aldh1a1	-0.421399	0.315915
Uqcr10	-0.31529	0.554087		Capza1	0.403057	0.37514		Mreg	-0.771674	0.0049178		Mto1	-0.411317	0.316805
Adprhl1	-0.300314	0.554528		Col18a1	0.640954	0.37514		Flt1	-0.698191	0.00498452		Slc25a15	-0.462051	0.316805
Rpain	-0.282347	0.554528		Ccr1	0.961829	0.37514		Ugdh	0.681918	0.00499951		Cd59	0.370587	0.317553
Tmem45al	0.713328	0.554528		Hsf4	-0.64439	0.375445		Mthfd1	-0.61964	0.00500763		AC135389.1	-0.921505	0.317701
Extl3	0.307919	0.554528		Gja3	0.600901	0.375918		Msn	0.537212	0.00501023		Col5a1	0.63559	0.317862
Hba-a2	-0.337014	0.554528		RGD1359108	-0.444716	0.376984		Lsp1	0.72448	0.00505285		Mknk2	-0.382219	0.317862
Cript	-0.285466	0.556496		Rspo1	0.71568	0.377485		Nt5dc3	-0.786037	0.00505285		Pptc7	-0.383383	0.317862
LOC100911293	0.462703	0.557924		Vim	0.547866	0.379028		RGD1309808	0.64801	0.00505308		Armc8	-0.429804	0.317862
Cdh5	-0.314123	0.558119		Incenp	0.82108	0.380436		Abi3	0.732597	0.00507999		Rabif	-0.542935	0.317862
Tufm	-0.277275	0.558119		Mark1	0.723727	0.381974		AABR07030544.1	1.24267	0.00512127		Mocs3	-0.661383	0.317862
Lrrc3b	0.318028	0.558119		Timp2	0.472384	0.382584		Mmp2	0.766054	0.00514623		Sdr39u1	-0.38158	0.319581
LOC103694169	-1.18199	0.560658		Pdzrn3	-0.409165	0.382584		Ivd	-0.673177	0.00515046		Ngdn	-0.465534	0.320294
Prmt3	-0.381832	0.560658		Slc25a24	0.621315	0.382676		Nnmt	0.87073	0.00515046		Hsd17b4	-0.373991	0.320516
Tma7	-0.279329	0.561473		Rapgef4	-0.510213	0.382676		Fbxw10	-1.65974	0.00515669		Cd14	0.737115	0.320869
42614	0.522181	0.564242		Pros1	0.497292	0.382676		Hn1	0.58827	0.00519314		Tstd2	0.488972	0.320869
Adgra2	0.446087	0.564581		Rn50_X_0745.1	-0.413906	0.383689		Shd	-1.159	0.00522947		Bcl2l2	0.376055	0.320869
Decr1	0.278844	0.56476		RGD1307947	0.509105	0.383689		Klhl38	-0.745721	0.00524363		Aspdh	-1.05489	0.320869
Pdlim3	0.302569	0.566847		Usp24	-0.431732	0.383689		Smarcc1	-0.597726	0.00524699		Homer1	-0.454046	0.321341
Tmem140	-0.349823	0.566997		Mccc1	-0.435008	0.383689		Zdhhc2	0.573815	0.00529486		Serpinf1	0.606334	0.321364
Kdelr3	0.285018	0.567973		Tlr2	0.87925	0.38582		Fam174b	-0.676795	0.00530598		Myo10	-0.719525	0.323904
Acot9	-0.273839	0.568426		Cpe	-0.411304	0.387424		LOC685048	1.24306	0.0053224		Wwp1	-0.418571	0.324676
LOC103694902	0.283895	0.568979		Apol9a	-0.44412	0.388011		Tnfaip6	0.995255	0.0053419		Wwox	-0.820667	0.3248
Itm2c	0.278208	0.57121		Vmac	0.569166	0.388255		Epb41l4b	0.855588	0.00539599		RGD1565616	0.421302	0.32586
Rmnd5b	0.523618	0.571889		Zfat	0.681357	0.388404		Myot	1.48576	0.00540963		Kcnn1	-0.774785	0.32586
Mpc2	-0.27685	0.572652		Mfap3l	0.667103	0.388404		Nipal2	-0.608	0.00550207		Eid2	0.615402	0.326251
Emilin1	0.35014	0.572652		Adhfe1	-0.546701	0.388404		Acaa1b	-0.559669	0.00555672		Iqsec1	-0.460262	0.326251
LOC103690116	0.419551	0.572652		Pdlim3	-0.441293	0.388404		Adar	-0.567223	0.00556814		Fam43a	-2.13301	0.326251
Samd8	-0.379121	0.572652		Card9	-0.848183	0.388404		Tbc1d4	-0.69421	0.00556814		Ptma	0.494416	0.326807
RGD1561796	0.538429	0.572652		Slc27a1	-0.448904	0.388404		Tmem258b	0.569733	0.0055743		Trabd	-0.390567	0.326807
Kctd15	0.602449	0.572652		Etl4	-0.4692	0.388404		Ralb	0.566749	0.00562363		Klhl21	-0.390592	0.327072
LOC100911874	0.540284	0.574879		Cited1	-0.424917	0.389361		Mecr	-0.612009	0.00564918		Ncdn	-0.400226	0.327072
Ankrd50	0.368456	0.575325		Adamts2	0.629462	0.389487		Pmp22	0.694485	0.00564918		Arpc3	0.38849	0.327927
Pdcd6	-0.272547	0.575331		Asb9	-0.460283	0.390462		Tmem183a	0.607719	0.00564918		Arpc1b	0.436568	0.32958
LOC103694855	-0.443474	0.575331		Dap	0.500232	0.390462		Fahd2a	-0.569614	0.00566388		Trappc11	-0.401048	0.332981
Lyrm1	-0.338104	0.575331		Lpl	-0.479064	0.390462		Trdn	-0.62198	0.00567172		LOC690000	-0.381265	0.333446
Ppif	-0.255732	0.575331		Pold2	-0.411464	0.390462		Cfh	0.95591	0.00568239		AABR07045047.1	-0.745516	0.333452
B4galt1	0.368753	0.575884		Dennd5b	-0.508442	0.390508		Dbt	-0.678488	0.00568294		Slc39a2	0.617982	0.33432
Maged2	0.312617	0.576741		Pptc7	-0.390263	0.39066		Rbp1	0.847433	0.00570712		Igfbp3	0.449224	0.33432
Ablim2	0.364252	0.576741		Rpa3	0.440166	0.39066		Gca	-0.944725	0.00573871		RGD1559896	0.373921	0.33432
Cav2	-0.296576	0.576741		Stx2	0.436837	0.390706		Txlnb	-0.621493	0.00573871		Acadm	-0.388483	0.33432
Mrps14	-0.266022	0.578572		Grhl3	0.862326	0.390706		Ctsl	0.551981	0.00577451		Slc2a4	-0.393979	0.33432
Cacna1h	-0.703212	0.579813		Fermt3	0.628391	0.391116		Obscn	-0.633507	0.00577451		Emc9	-0.54105	0.33432
Tmem88	-0.325656	0.57991		Acp5	0.792198	0.393171		Mccc2	-0.632463	0.00579222		P3h3	0.478489	0.33495
Mcm5	-0.496957	0.582415		Myo18a	-0.403154	0.393171		Snrpg	0.559995	0.00579222		Zfp763	-0.840393	0.33495
AABR07010609.1	-1.28462	0.583906		Kctd17	0.609132	0.396135		Tspan6	0.640156	0.00579222		Fam105a	0.851233	0.335335
Ppp1r14a	0.334219	0.583906		Cry2	-0.502939	0.400461		Mtm1	-0.568503	0.00580881		LOC103694863	-0.379697	0.337583
Fam71e1	0.589288	0.583906		Agtr1a	0.793731	0.400461		Pc	-0.809394	0.0058141		Gas1	0.629012	0.337847
Dner	-0.447091	0.583906		Hmcn1	0.602639	0.40459		Synm	0.692516	0.00582052		Stx11	0.653343	0.338609
Egln3	-0.324077	0.583906		Ska2	0.405326	0.40459		Ppib	0.59467	0.00583578		Ehbp1l1	0.39385	0.339388
Tlr2	0.64089	0.583906		Tmtc1	-0.691204	0.40459		Btnl9	0.621398	0.00590382		Rps18	0.378195	0.339388
Jam2	-0.286061	0.583906		Ptafr	0.68436	0.40459		Col4a2	0.601635	0.00592545		AC112624.1	-0.568566	0.339662
Irx5	-0.632362	0.583906		Msrb3	-0.390431	0.40459		Cacng6	-1.14397	0.00596714		Glipr1	0.682578	0.340197
Maoa	-0.521985	0.583906		Cpt1b	-0.396598	0.405		Tbc1d1	0.739625	0.00597521		Iars	-0.379141	0.340197
Pak2	0.398346	0.583906		Camkk1	0.820249	0.406247		Slc25a20	-0.567492	0.0060347		Insig1	-0.397943	0.340197
Rchy1	-0.279155	0.583906		Lfng	0.475387	0.406617		Bmper	-0.934866	0.0061373		Cntnap1	0.623079	0.340807
Spa17	0.392717	0.583906		Fzd6	0.531646	0.406663		Hsp90b1	0.575776	0.00613736		Rbp7	0.496742	0.340807
Mt-nd4l	-0.35625	0.583906		42621	0.433205	0.4085		Ddit3	0.659534	0.00614167		Slc37a1	0.437194	0.340807
Shc2	0.642788	0.583906		Mxra8	0.55471	0.409203		Srsf9	0.631546	0.00616139		Pdlim4	-0.417123	0.340807
Rubcn	0.359732	0.584087		Gpr173	0.761386	0.409203		Gprin3	-1.07604	0.00618729		Cacna2d2	-0.586599	0.340807
Trex1	-0.272921	0.584087		Tmsb4x	0.373216	0.409203		Tmem143	-0.62621	0.00624693		Pde1a	0.53107	0.341411
Myl7	1.49997	0.584087		Eci1	-0.458765	0.409203		Prkcd	0.664842	0.006326		Rab34	0.42942	0.341411
Slamf9	0.738448	0.584521		Zdhhc1	-0.394763	0.412649		Cpeb2	-0.778663	0.00640295		Hist1h2bq	0.373154	0.341411
LOC691695	1.02205	0.585334		Tpsb2	-0.545575	0.413409		Cul5	-0.663031	0.00642281		Bex3	0.367339	0.341411
Tmem255a	-0.792207	0.587464		Zfp367	0.597458	0.413409		Rgs6	-0.674471	0.00642942		Slco3a1	-0.393102	0.341411
Ebf2	0.462471	0.587464		Spon1	0.797694	0.413409		Phc2	0.565456	0.0064544		Kctd15	0.826979	0.341467
B3galt2	-0.584369	0.587464		Ptgis	0.44422	0.413546		Spry2	-0.517151	0.00646437		Gem	1.14748	0.342112
Ace2	-0.696567	0.587464		Ptprn	-0.626124	0.414114		Tnfaip8l2	0.810748	0.00646437		Eva1c	-0.671511	0.342112
Lrrc75b	0.362536	0.587464		Gprasp1	-0.589455	0.415883		Ptprcap	-0.809453	0.00647256		Hif1an	-0.455802	0.342344
Ss18l2	-0.265531	0.587664		Cnpy4	0.483556	0.415883		Mlycd	-0.558815	0.00647597		Sucla2	-0.388251	0.342724
Cox7a1	-0.345162	0.588372		Mcm4	0.565724	0.416785		Atad2	0.9869	0.00648832		AABR07004397.1	1.04959	0.343903
Coq4	-0.397215	0.590041		Gtf3a	0.393314	0.417921		Aif1	0.713054	0.00652025		Rb1cc1	-0.414932	0.344357
Smpdl3a	0.293775	0.590315		Pygm	-0.413449	0.417921		LOC100911403	2.14984	0.00653279		Cpxm2	0.841236	0.344416
Lamc2	-0.454391	0.590315		Amotl2	-0.396858	0.417921		Qrsl1	-0.577055	0.00656022		AC123293.3	-0.743294	0.344778
Fndc1	0.404025	0.590315		Ccdc102a	0.489097	0.418231		Nebl	-0.582124	0.00660564		Coa5	-0.375407	0.345647
Fez2	-0.273741	0.590315		Comtd1	0.529055	0.419041		RGD1562399	3.91148	0.00663996		Aebp1	0.487248	0.346425
Svbp	-0.360782	0.590315		Abcb8	-0.393238	0.419875		Gaa	-0.536004	0.00667452		Fap	0.683118	0.347014
Nampt	-0.316312	0.590315		Ly6g6c	1.10934	0.419935		Me1	-0.55056	0.00669438		Cul5	-0.441582	0.347014
AABR07027753.2	2.08797	0.590315		Chchd10	-0.379254	0.419935		Calcrl	0.537371	0.00672882		Ctf1	-0.568927	0.347014
Rn50_5_0791.1	0.707292	0.590315		Nicn1	-0.388673	0.419935		Ung	0.653456	0.00677882		Ube2d1	-0.390607	0.347095
Hps1	0.427485	0.590315		Boc	0.577166	0.420891		Cnih4	0.548602	0.00685984		Adcy7	0.827945	0.347106
Tlr13	-0.488976	0.590315		Echdc2	-0.437161	0.422089		A3galt2	0.666009	0.00687232		Wdr34	0.580344	0.347106
Dhcr24	-0.430039	0.590348		Bckdha	-0.513507	0.422089		Kdm6b	-0.634832	0.00687232		Sgcg	0.379163	0.347106
Tsku	0.51403	0.590406		Acmsd	0.866585	0.422116		Fcgr1a	0.81514	0.00693665		Entpd6	-0.427605	0.347106
Dock9	-0.310909	0.590406		BC028528	0.408294	0.422421		Pecr	-0.566704	0.00693665		AABR07006774.1	1.45339	0.347223
Them6	-0.386004	0.590916		Gpr183	0.738418	0.423972		Slc16a3	1.3525	0.00694942		Tnfaip8l2	0.645628	0.347223
Slc7a1	-0.670593	0.591791		Aldoc	0.593098	0.424127		Smc2	0.918844	0.00697644		Snai2	0.813003	0.347484
Metrn	0.391926	0.592222		Satb1	-0.460162	0.424171		Trabd2b	-0.802493	0.00701894		Arf2	0.423513	0.347484
Cyyr1	-0.316495	0.593309		Phka1	-0.496726	0.424171		Igfbp7	0.747735	0.00702522		Calr	0.368613	0.347484
Ndufa2	-0.259333	0.593872		Acad10	-0.440363	0.424171		Pmepa1	0.802568	0.00703025		Ppp1r3c	-0.460468	0.347484
Gba	0.348726	0.595791		Ralb	0.378407	0.424171		Marcks	0.986535	0.00703692		Csf2ra	0.542081	0.347625
Dnase2	0.303459	0.596191		Alg8	0.756225	0.424765		Chrna1	-1.51723	0.0071249		RGD1559972	0.363862	0.347625
Plekhg3	0.612269	0.596191		Tcta	-0.431402	0.426469		RGD1307752	0.564213	0.00712595		AABR07029863.3	-0.516955	0.347698
Mrps23	-0.255277	0.596191		AABR07073181.1	-1.01721	0.426527		Adgrv1	0.962308	0.00712876		Mt-cyb	-0.380548	0.347802
Mrpl47	-0.272558	0.596191		Jph1	-0.512904	0.426527		Oxr1	-0.611376	0.00713224		Ap1b1	-0.36682	0.347966
Timm8a1	-0.28664	0.596191		Fuca1	0.435512	0.426527		LOC100294508	-0.594648	0.0071578		Sptlc2	0.444939	0.349101
Pitpnb	-0.443193	0.596191		Fam129b	0.457763	0.426527		Hck	0.973896	0.00716163		St3gal4	0.362216	0.349377
Them4	-0.302749	0.596191		LOC501110	0.517645	0.426527		Ranbp1	0.531832	0.00720061		Tspan2	0.440155	0.349813
Steap3	0.376008	0.596191		Klhl41	-0.488324	0.427327		RT1-DMa	0.790329	0.00720061		Dpysl3	0.989904	0.350609
Nfkbie	0.479193	0.596767		Mad2l1	0.749286	0.429441		Sc5d	-0.654607	0.00723334		Rarres2	0.373698	0.350609
Src	0.466283	0.596767		Hivep1	-0.498893	0.430195		AABR07029573.1	0.719302	0.00724756		Arhgdib	0.371519	0.350609
Ccdc9	0.357072	0.598978		Limd2	0.453556	0.430195		Dip2c	-0.670626	0.00729178		Mamdc2	0.635562	0.351429
AABR07064000.1	0.440291	0.598978		Rarres2	0.431388	0.433473		Homer2	0.628977	0.00736769		Gemin6	0.720744	0.351901
AABR07007905.2	-0.302395	0.598978		Srf	-0.404546	0.433473		Armcx2	0.979127	0.00738325		Ppp1r14c	-0.41249	0.351901
Igf2r	-0.303663	0.599321		AABR07064061.1	-0.405295	0.434137		Cxcl11	-0.979828	0.00738814		Tceal1	0.460226	0.352694
Dph3	-0.312892	0.600235		Colec11	0.754867	0.43437		Ctss	0.785715	0.00744152		Snrnp40	0.365447	0.352694
Txn2	0.362312	0.601102		Gng2	0.631606	0.435429		Snrnp48	0.610878	0.00745326		Dlc1	-0.388301	0.352694
Hspb7	-0.260585	0.6023		Akr1c14	0.382032	0.435429		Galnt16	0.75988	0.00756362		Syngr1	-0.399262	0.352694
Echdc3	0.30447	0.6023		Rnaseh2b	0.407737	0.435429		Kyat1	-0.647904	0.00756362		Exosc5	-0.430138	0.352694
Morn3	0.600328	0.603852		Myzap	-0.380974	0.437784		Ezh2	0.851193	0.00760653		AABR07063829.1	0.55916	0.352941
Ctdsp2	0.279653	0.60406		Ywhag	-0.385869	0.437784		Stx2	0.583707	0.00762825		Ctla2a	0.410132	0.352941
Rnf115	-0.255816	0.604698		Sytl4	0.855731	0.437784		S100b	1.5019	0.00780386		Hist1h2bo	-0.537734	0.352941
Ptprc	0.478503	0.60532		Cndp1	0.813366	0.438291		Gatm	0.622398	0.0078052		NEWGENE_1304700	-0.924621	0.352941
Rnf130	-0.279692	0.60532		Vtn	-0.405975	0.438541		Ly6e	0.625109	0.00780814		Rragd	-0.387391	0.353487
Psma3	-0.276209	0.605386		Itga7	-0.420955	0.438541		Cyb5b	-0.537092	0.00787625		Arhgap21	-0.402313	0.353529
Lypla1	-0.309413	0.606449		B9d1	0.82396	0.438541		Casq1	0.636521	0.00792189		Ptrh1	0.830392	0.354764
Rab38	0.695284	0.606641		Clcn3	-0.389184	0.438861		Csk	0.537678	0.00792189		Myof	0.778894	0.354764
Tspan15	-0.376506	0.608094		Zmym6nb	0.653364	0.440307		Myo5b	-1.05743	0.00792189		Lrg1	0.399358	0.354764
St8sia4	-0.418229	0.608094		Orai3	-0.529341	0.44151		Celsr1	-1.14711	0.00792702		Tkt	0.398345	0.354764
Pik3r1	0.342349	0.608094		Tm6sf1	0.403136	0.441638		Fgl2	0.890661	0.00792702		Fitm2	-0.377293	0.354764
Nkain1	-0.313761	0.610138		Fndc1	0.567064	0.441638		Psme1	-0.576585	0.00792702		Ncapg2	-0.731133	0.354764
RGD1308601	-0.297123	0.610138		Akap2	-0.442143	0.441638		Atp1b3	0.546923	0.00793678		Gnpat	-0.356067	0.355345
Ephx2	0.350709	0.610138		Tspan5	0.60466	0.442311		Scpep1	0.620133	0.00803326		Myh6	-0.624383	0.355942
Ubl5	-0.266935	0.610138		Oaf	0.37667	0.442311		Ap3s1	0.747035	0.00806107		Smo	0.579808	0.356872
Enpp2	0.405798	0.610631		Cspg4	-0.505664	0.443051		Capza1	0.525422	0.00806107		Polr3gl	0.383009	0.357272
LOC102550396	-0.54144	0.610835		Cdo1	-0.697456	0.443051		Foxs1	0.613217	0.00806107		Plekho1	0.355309	0.357272
Dcaf6	-0.261123	0.611811		Ap1s1	0.376326	0.443249		Arhgap1	0.529934	0.00810834		AABR07001099.1	-0.534888	0.357281
LOC100912034	-0.252106	0.611977		Zfand5	-0.384854	0.443249		Cybb	0.752527	0.00817311		Pbxip1	0.386262	0.357696
Exoc4	0.324487	0.612535		LOC100912566	0.475506	0.445182		LOC100911186	-1.38334	0.00818383		Spi1	0.70658	0.357792
Rgs18	0.79434	0.614025		Ptger4	-0.653625	0.445411		Mapk12	-0.644441	0.00818383		Mxra8	0.423985	0.358277
LOC100361913	0.766083	0.614025		Vash2	-0.664099	0.447422		Mmab	-0.609346	0.00818605		Sh3glb1	-0.36294	0.358277
Fitm2	0.292622	0.614025		Ifitm1	0.431211	0.447686		Cp	0.940716	0.00819327		Igtp	-0.408174	0.358277
Dcn	0.284567	0.61414		Chn2	0.657807	0.448193		Mgrn1	-0.534172	0.00821232		AABR07018244.1	0.962616	0.358638
Fbp2	0.584399	0.61414		Kcnn4	0.916662	0.448748		Ryr2	-0.684198	0.0082469		Colec11	0.859961	0.358638
RGD1305587	0.516879	0.61414		Bcat1	0.781831	0.448748		42623	0.70227	0.00826181		Sdf2l1	0.492945	0.358638
Mt-nd4	-0.29672	0.61414		Ogdh	-0.426191	0.448748		F2rl1	1.06027	0.00833983		Terf2ip	0.389932	0.358638
Pbx2	-0.307972	0.61414		Ifi35	0.379858	0.448748		C4a	1.72046	0.00836343		LOC100364500	-0.567516	0.358638
Higd2a	-0.243661	0.61414		Pafah1b3	0.671284	0.448748		Vav2	-0.651966	0.00843374		Palm	0.411459	0.358831
Pstpip1	0.562493	0.615862		Prpf8	-0.396244	0.448748		Ccdc28a	-0.51343	0.00848778		Tk1	0.592923	0.359164
AC098750.1	1.66912	0.616401		Rn50_2_2280.3	-0.804207	0.448748		Lonrf2	-1.03276	0.00848778		Ccpg1os	0.536848	0.359235
Ccdc43	-0.314116	0.616425		Ndufs1	-0.392151	0.448748		Cited2	-0.565257	0.00849449		Ick	0.429952	0.361162
Mpc1	-0.24706	0.616425		Zfp846	0.466303	0.448748		Cd38	0.660877	0.00856617		Ccdc62	0.745581	0.362335
Crem	-0.443081	0.616915		Rn50_2_2278.1	-0.804211	0.448748		Lifr	-0.786797	0.00857098		Kcnj12	-0.526544	0.362335
RGD1559909	-0.290986	0.62071		Rab11fip5	-0.407711	0.448748		Slco5a1	-1.06677	0.00864335		Dach1	-0.672605	0.362335
Smo	0.445363	0.62116		Gpr4	-0.436022	0.448748		Rbbp8	0.661116	0.00868898		Numbl	0.616118	0.362646
Stat5b	0.300517	0.62116		Pde4dip	-0.443548	0.448748		Asb12	-0.61027	0.00873903		Prelp	0.5443	0.362646
Kat6b	0.524036	0.62116		Ugt1a2	0.607124	0.448748		Gnb3	-0.622315	0.00873903		Fubp1	0.367868	0.362646
Abhd5	-0.298374	0.623772		LOC298139	-0.551511	0.449229		Cpeb3	-0.830709	0.00878254		Eci1	-0.382818	0.362646
Ube2g1	-0.269888	0.625079		Agl	-0.391361	0.453276		Bcl2a1	0.72494	0.00879119		Ccdc43	-0.390544	0.362646
Efemp2	0.372977	0.625079		Slc44a1	0.527993	0.453446		Rn50_6_1033.1	0.968378	0.00881382		Clcn4	-0.492434	0.362646
RGD1359108	-0.348068	0.625653		Hmgcs2	0.59134	0.453823		Nudt5	0.640726	0.00886424		Nampt	-0.385098	0.362986
LOC691485	0.271678	0.625653		Synpo2	-0.380693	0.454565		Lox	1.09634	0.00890039		Rps12	0.357375	0.363333
Serping1	0.272085	0.625653		Pctp	0.876618	0.454897		Luc7l	0.644971	0.00890172		Prosc	-0.363861	0.363333
Basp1	0.62377	0.625653		Sema3c	0.491696	0.455381		Lrrc75b	-0.710708	0.00890996		BC028528	0.397485	0.364687
Smpx	-0.243719	0.625653		Acad11	-0.452975	0.456409		Kdelr3	0.568924	0.00898342		Pms1	-0.497067	0.364687
Zfp622	-0.355737	0.626955		LOC100294508	-0.403682	0.457094		LOC681355	0.883747	0.00899325		Vps37b	0.389791	0.366206
Akap8l	0.271501	0.626967		Tmem106a	0.651587	0.457623		Slc9a8	-0.829598	0.0089985		Cacna1g	0.852599	0.366378
Rhno1	0.356734	0.629145		P2rx4	0.579317	0.458672		Hyi	-0.575403	0.00900708		Nap1l5	0.64304	0.366378
Hba-a1	-0.316829	0.631201		Cldn15	0.779807	0.458697		LOC100912034	0.506453	0.00900708		Cd4	0.593116	0.366378
Unkl	0.610623	0.631201		Gnpda2	0.457175	0.459538		Zcchc5	0.99631	0.00900708		Lsm11	0.840929	0.366734
Mbtps1	0.249535	0.633776		Cryba4	-0.797528	0.462123		Efcab6	1.73327	0.00901779		Dnajb4	0.421886	0.366734
AABR07064061.1	-0.256295	0.633837		Jdp2	0.396916	0.462123		Phkb	-0.58754	0.00906057		Pdpn	0.716598	0.366899
LOC100909752	0.285062	0.633837		Pnpo	-0.424122	0.462223		Tmbim1	0.661946	0.00916143		Eif4ebp1	0.348132	0.367281
Zfand6	-0.263722	0.635048		Hsd17b8	-0.375122	0.462223		Clec4a3	0.837411	0.00916378		Myl9	0.482726	0.368251
Grid1	0.537188	0.635048		Pbx3	0.471029	0.462223		AABR07019061.1	1.14099	0.00918405		Ifitm1	0.470494	0.368937
Abr	0.344279	0.635048		Vps13d	-0.520317	0.464701		LOC100360413	0.63346	0.00922795		Eml1	-0.388071	0.368984
Krt19	1.52258	0.635716		Tpm2	0.510784	0.466082		Hps4	-0.591034	0.00928461		Uqcc1	-0.350514	0.36927
Vps25	-0.260203	0.635879		Rab31	0.426643	0.466232		LOC103694879	0.749093	0.00928461		Lgalsl	-0.366127	0.36927
Sycp3	-0.601001	0.635879		Oasl2	0.491611	0.466232		Cpxm1	0.838902	0.00934748		Pc	-0.456043	0.36927
Txndc12	-0.260007	0.636175		Phlda3	0.565752	0.466449		Snrpn	0.614095	0.00934748		Mecr	-0.37008	0.369955
Pole4	-0.254259	0.636175		Pon3	0.7992	0.466449		Ssc5d	0.837278	0.00938751		Ywhag	0.356841	0.369978
Ccl4	0.917697	0.636175		LOC691427	-0.415612	0.466449		Dync2li1	0.775372	0.0095027		Perm1	-0.377651	0.369978
Podxl2	0.338845	0.636175		Phf1	-0.408896	0.466689		Lta4h	0.535685	0.00956586		AABR07059891.1	-0.395344	0.369978
Hcn4	-0.433544	0.636788		Basp1	0.989264	0.468151		Pdzd11	0.642385	0.0096561		Hist1h2ail1	-0.692979	0.369978
Dpp7	0.263857	0.637885		Prkar2b	0.65467	0.468261		Pik3r1	-0.749924	0.00967303		Cbr3	0.570663	0.370064
Hcfc1r1	-0.273749	0.638795		Tifa	0.589844	0.469408		Dnaja1	0.581306	0.00972407		Col5a3	0.583925	0.370795
Aamdc	-0.2646	0.640319		Dok3	0.692915	0.469689		Zdhhc9	0.629039	0.00974645		Mtmr2	-0.346898	0.370795
Ppl	0.798591	0.640319		Hadhb	-0.430344	0.472796		RGD1309540	0.627843	0.00987155		Prkaa2	-0.427918	0.370795
Emilin2	0.561365	0.640319		Arrdc1	0.431368	0.472815		Shisa5	0.547956	0.00987155		Pnpt1	-0.371888	0.372796
Ankrd45	0.679059	0.644236		LOC100911991	0.497694	0.472815		Ggnbp1	1.18818	0.00988838		Adam10	-0.371487	0.374099
Stab1	0.603683	0.644236		Acsl1	-0.363664	0.472815		Fhl2	-0.559063	0.00996296		Rarb	-0.504262	0.374103
Slc8b1	0.505188	0.644318		Rab8a	0.400086	0.474146		AABR07073181.1	-1.1355	0.0100435		Slc30a3	0.462072	0.374249
Ndrg1	0.320143	0.644318		Fabp5	0.358719	0.474377		Suclg1	-0.56478	0.0100832		Rpp21	0.374452	0.374249
Fnbp1	0.308738	0.644602		Lrpprc	-0.383078	0.474377		Lrig1	-0.556504	0.0100979		Pla1a	0.49869	0.374355
Adgrl4	-0.327811	0.644602		Rab38	0.793832	0.474456		Tsc22d4	-0.511766	0.010107		Afap1l1	-0.37097	0.376041
Myc	0.512681	0.645985		AABR07027575.1	0.681443	0.474974		Cd4	0.524029	0.0101726		Epm2a	-0.613761	0.376041
LOC100362453	-0.267313	0.645988		Cacnb3	0.717336	0.47544		Tspan17	0.842498	0.0101871		Otub2	-0.708533	0.377347
Gpr173	0.469174	0.646102		Cdca7	0.862898	0.475845		Mto1	-0.574347	0.0102527		Dlgap4	0.474269	0.378356
Gpx8	0.362607	0.646102		RT1-N3	0.391843	0.479603		Procr	0.951936	0.010267		Rilpl1	-0.354957	0.378356
Obsl1	0.341684	0.647273		RGD1565355	-0.411366	0.479603		Prr13	0.551925	0.0103135		Txlng	-0.543205	0.378356
Cpeb4	-0.312754	0.647273		Col16a1	0.63638	0.479603		Fzd2	1.1024	0.0103865		Rab43	0.632696	0.378554
Wls	0.259852	0.647725		Rabac1	-0.360311	0.479603		Jag2	-0.694827	0.0103896		Tmem167a	-0.34257	0.378554
Wt1	-0.382158	0.649052		Arrb2	0.459105	0.479643		Rap1gap2	-0.58241	0.0104862		Emilin1	0.400289	0.378852
Milr1	0.601055	0.652021		Prom1	-0.468336	0.4801		Maz	0.533745	0.0105455		Tax1bp3	0.355941	0.378852
Thbs2	0.362743	0.653027		Ndufv3	-0.384586	0.480229		Acss3	-1.06704	0.0105969		Fkbp4	-0.340526	0.378852
Cdkn3	-0.781399	0.654146		Hyou1	-0.367929	0.480229		Clpp	-0.517561	0.0106405		Dlst	-0.341457	0.378852
Mrpl39	-0.269082	0.654146		Acad8	-0.378588	0.480229		Ptger4	-0.784407	0.0106405		B3gnt9	0.668178	0.379397
C5ar1	0.50987	0.654146		Hsd17b11	0.41463	0.480229		Fech	-0.522612	0.010651		Tango2	-0.379481	0.380415
Gpam	0.349165	0.654146		Alox15	-1.29529	0.480303		Gstm7	-0.731464	0.010651		Plpp1	0.385673	0.382336
Eps8	0.392998	0.654146		Tmed3	0.454103	0.482405		Gnb4	0.655081	0.0107435		Timp2	0.393928	0.382581
Cln5	0.321816	0.654439		Trim54	-0.363975	0.483403		Cluh	-0.536335	0.0108408		Selm	0.362164	0.382581
Coa3	-0.251015	0.654439		Gabarapl1	-0.429376	0.48352		Apcdd1	1.10518	0.0108687		Mfap2	0.690499	0.382739
Hba-a3	-0.310143	0.654462		AABR07004876.1	1.00637	0.48352		Ctsb	0.525132	0.0110005		AC135400.1	0.392061	0.382739
Spry2	0.295552	0.654462		Polr3a	-0.442361	0.485002		Nudcd3	-0.571299	0.0110005		Adck1	-0.44464	0.382739
LOC100365697	-0.27769	0.655115		Abo	0.543675	0.485002		Smpdl3a	-0.518705	0.0111015		Tmem45al	0.933918	0.382755
Ppil3	-0.281067	0.655115		Rhbdd2	-0.410238	0.486642		Lpl	-0.654338	0.0111481		Efs	0.778753	0.383278
Mt-cox3	-0.242372	0.655115		Hipk2	-0.632417	0.487293		Lsm10	0.584879	0.0111683		Rpusd3	-0.389146	0.383302
LOC100910669	0.710991	0.655796		Klhl5	0.511441	0.488071		Slc38a3	-0.526436	0.0112279		Col5a2	0.527181	0.383586
Zfand5	-0.284053	0.655796		RGD735029	-0.391861	0.488111		Sulf2	0.660278	0.0112279		Cdk1	1.03296	0.384862
Tiparp	0.385719	0.658939		Mvb12a	0.386942	0.488111		Manf	0.527285	0.0112299		Loxl2	0.71862	0.385278
C1r	0.258734	0.659935		Nab1	0.410488	0.488111		Xirp1	-0.57971	0.0112299		Prnp	0.390703	0.385278
Pde4b	0.331486	0.660931		Eprs	-0.362501	0.488111		Aars2	-0.628941	0.0112953		Arhgef25	0.478108	0.385438
Tmem160	-0.27174	0.660931		LOC100910446	0.413658	0.488273		Bcl6	-1.01219	0.0113071		Mrps27	-0.359176	0.385785
Camk2n1	0.350607	0.660931		42618	0.632569	0.488273		Fgd1	-0.638907	0.0114471		Pgrmc1	0.393052	0.385882
Oxnad1	-0.270027	0.660931		Dpysl3	0.884721	0.488273		Akap9	-0.727031	0.0114789		Rec114	0.873545	0.386249
Lyrm2	-0.251723	0.660931		Enpep	-0.391327	0.488273		Prom1	-0.687646	0.0114849		Tjap1	0.446758	0.386249
Trim47	0.277432	0.660931		AABR07001497.1	-0.444481	0.489605		Coq2	-0.527781	0.0114968		Ippk	0.514737	0.390558
Gprc5b	0.359198	0.660931		Fibin	0.972211	0.489926		Angptl4	1.71796	0.0115562		Car4	-0.451358	0.390569
LOC361016	-0.560329	0.660931		Dnajb2	-0.405142	0.490144		Mex3b	1.15073	0.0115562		Map2k4	-0.383307	0.390678
Cybrd1	0.534343	0.661565		Thbs4	1.35186	0.490248		Gnl3l	-0.522993	0.0115789		Col14a1	0.653295	0.391059
Cep76	-0.501614	0.661565		Lrrc49	0.448409	0.491138		AABR07049578.1	1.19715	0.0116971		RGD1562200	0.478709	0.392281
Trmt10a	-0.490148	0.664274		Pea15	0.403784	0.49125		Klhl21	-0.539317	0.0117305		Dyrk1a	0.354954	0.392281
Amt	-0.499118	0.664274		Tnfrsf1a	0.40092	0.49125		Akr1e2	-0.563538	0.0117712		Znrd1	0.354011	0.392281
Fmod	0.569479	0.664274		Eva1b	0.363314	0.49125		Prorsd1	-0.64671	0.0117712		Nenf	0.34241	0.393625
Nfkbil1	0.414286	0.664303		Arl14ep	0.375573	0.49125		Serp1	0.54753	0.0117712		Foxred1	-0.364966	0.393857
Gsto1	-0.249683	0.664303		Lgals5	-1.19727	0.49125		Tnnt3	1.20403	0.011857		Cpt2	-0.374174	0.393857
Hist2h2be	0.566018	0.664879		Hsf2	-0.495024	0.49125		Adssl1	-0.579234	0.0118913		Smim3	0.351812	0.394312
Bloc1s5	-0.256917	0.665245		Reep5	-0.371101	0.49125		Kcnj2	-0.79288	0.0119558		Akr1e2	-0.367672	0.395229
AABR07008334.1	0.268757	0.665245		Tipinl1	0.439492	0.49125		Patz1	-0.611336	0.0119564		Ogt	-0.346857	0.395697
Fam189b	0.394658	0.665245		Nnat	0.885771	0.49125		Siva1	0.509036	0.011963		Nxt1	0.413046	0.396053
Znrf1	-0.275103	0.66679		Shc2	0.703457	0.49125		Calm2	0.498388	0.0119752		Pole3	0.445866	0.398627
Tgfbr2	0.270037	0.66679		Perm1	-0.388622	0.49125		Aga	0.569676	0.0119808		Fbxo9	0.387115	0.398627
Acot2	-0.277144	0.66679		Prtfdc1	0.352919	0.491279		Cacnb3	0.920124	0.0120608		Txnrd2	-0.356473	0.398627
Micall1	-0.267504	0.667221		Chit1	0.708523	0.492432		Plcb4	-0.517594	0.0120663		Rap1gap2	-0.400066	0.398627
Sox15	-0.503769	0.667221		Ppp2r3a	-0.375568	0.493383		Ptgs1	0.954614	0.0120663		AABR07000398.1	0.706318	0.399736
Icoslg	0.406297	0.668076		Plac9	0.464179	0.493891		Pla2g16	-0.536903	0.0121022		Ltb	0.743475	0.400455
Cirbp	0.261859	0.668076		Itga5	-0.357209	0.496295		Slc25a38	-0.553081	0.0122437		Actn1	0.59972	0.400455
Gfpt2	0.456428	0.668595		Rapgef2	-0.390694	0.496295		Ghr	-0.544559	0.0126395		Trmt112	0.335238	0.400455
Memo1	-0.264125	0.669251		Lasp1	0.414251	0.496341		Cercam	0.911293	0.0127013		RGD1561157	0.52771	0.401171
Fzd7	0.607824	0.669251		Mplkip	0.45696	0.497157		Rps24	0.498603	0.0127272		Tatdn3	0.378692	0.401207
Patz1	0.334353	0.669251		Fcmr	0.465713	0.498183		Txnrd2	-0.545679	0.0127724		Slc25a5	0.357917	0.401207
Hdac4	0.591638	0.669251		Timp4	-0.590191	0.498183		Pdia3	0.541332	0.0128325		Lipa	-0.339916	0.401207
Glrx2	-0.287834	0.669355		Trib1	-0.594244	0.498183		Tppp3	0.672119	0.0128325		RGD1307947	-0.505632	0.401207
Rgma	0.265804	0.6697		AABR07002564.1	0.777012	0.498183		Lmo7	-0.54283	0.0128617		Desi2	-0.43428	0.401477
Dok4	-0.366002	0.670021		Dner	-0.606358	0.498612		Ccl21	0.779071	0.0128989		Efr3b	-0.715629	0.401851
Lrif1	-0.417218	0.670021		Coq2	-0.370386	0.498907		Pdss2	-0.502856	0.0128989		Dusp10	0.681018	0.402766
Hnrnpul1	0.24227	0.671584		Adss	0.382372	0.498907		Akr7a2	-0.500092	0.0129159		Hmgb1	0.380728	0.402766
Sqstm1	-0.249183	0.671584		Milr1	0.626781	0.498907		Ehd3	-0.602761	0.0129159		Abca8a	-0.371089	0.402766
Atg12	-0.274758	0.671584		Col4a1	0.395953	0.500302		Reg3g	2.88605	0.0129217		LOC103693683	0.769313	0.403269
Hilpda	0.69455	0.671584		Fzd2	0.771892	0.500322		Enpp1	0.650805	0.0129395		Rn50_X_0744.1	0.395954	0.403269
Kif13a	0.26533	0.671584		Nr3c2	-0.507742	0.500322		Svip	-0.683957	0.0129395		Pdxp	-0.45279	0.403448
Pqlc3	0.44562	0.671584		Hamp	-0.8184	0.500322		Fcer1g	0.584263	0.0129896		Prorsd1	-0.473487	0.403451
Klhl18	0.465906	0.671584		Cep131	-0.459679	0.500322		Cyp27a1	-0.522458	0.0130352		Banp	0.513564	0.403863
Athl1	0.38935	0.671584		Fam8a1	0.469562	0.500322		Timp2	0.559415	0.0130535		Phf5a	0.325072	0.404964
Rras2	-0.365326	0.671584		Magix	-0.573293	0.500885		Hmcn1	0.85622	0.0131193		Cav2	-0.365772	0.405256
Fhl1	-0.301879	0.671584		Litaf	0.390614	0.501336		Pdzrn3	-0.574657	0.0131775		AABR07042789.1	0.513138	0.405649
Celsr1	0.481788	0.671584		Slc22a1	-0.74994	0.502445		Abhd14b	-0.605197	0.0132099		Dhcr24	0.45471	0.405649
Serpinb9	0.320837	0.671584		Nt5dc2	0.770181	0.502821		Nupr2	-0.53601	0.0132099		Col6a2	0.356699	0.406297
Ctsk	0.340132	0.671584		Macrod1	-0.435013	0.503472		Elp2	-0.485527	0.0132249		Bcl7a	-0.493451	0.406926
LOC103692166	-0.355192	0.673204		Slit3	0.878953	0.503472		LOC100910316	-1.15308	0.0132343		AABR07066871.3	-0.560975	0.406926
Fuca2	-0.344456	0.673204		Rrp36	-0.351222	0.503998		Znhit6	-0.523047	0.0134342		RGD1309104	0.356762	0.406964
Mical1	0.410697	0.673903		Notch1	-0.479166	0.504372		Ifit1bl	0.998795	0.0134843		LOC689130	-0.458405	0.407726
Pts	-0.362163	0.673903		Ptp4a1	0.557359	0.504873		Thbs3	0.852101	0.0134843		Hfe2	-0.370755	0.408487
LOC100911713	0.235447	0.673903		Sdc2	0.417635	0.508772		Rpp21	0.580859	0.0134967		Adm	-0.400279	0.408735
Vgll3	0.553997	0.673903		RGD1562200	-0.46214	0.509228		Folr2	0.653458	0.0135155		Ighm	0.773117	0.408756
Zfp395	0.408045	0.673903		Stk19-ps	0.49109	0.509579		Sec61a1	0.50724	0.0135676		Lrrc75a	0.497692	0.408756
Nrp1	-0.253875	0.673903		Ppt1	0.385077	0.509634		Chchd10	-0.469173	0.0135734		Trim47	0.400167	0.408756
Mapk6	-0.284813	0.673903		Pmf1	0.441839	0.510522		Slc40a1	0.562061	0.0136052		Prelid1	0.343616	0.408756
Asap1	0.464541	0.673903		LOC100910669	0.665586	0.512262		Rn50_5_0791.1	-1.25386	0.0136157		Tle6	-0.849503	0.408756
AC094421.1	-0.293844	0.673903		Jmjd6	-0.401829	0.512392		Xpnpep2	-0.973047	0.013642		Acads	-0.37121	0.40886
Rn50_10_0698.6	-0.288507	0.674114		AABR07026311.1	0.348048	0.513841		Ssh1	-0.921875	0.0136904		LOC691485	-0.506441	0.40886
Pcca	-0.24393	0.674452		Pld1	0.644159	0.513941		Hspb3	0.595369	0.0137874		Atp5e	0.369785	0.410013
Rassf3	-0.251437	0.674452		Myh14	-0.443421	0.513941		Me2	0.663612	0.0138521		Pctp	-0.860022	0.410024
Mt-co2	-0.252071	0.674452		Sertad4	0.637633	0.513941		Antxr1	0.952785	0.0139703		Micu2	-0.348512	0.413278
Itga5	-0.30058	0.674452		Cdc42se1	-0.36629	0.513941		Prox1	-0.845116	0.014161		Kcnb1	-0.459619	0.413366
Plekho1	-0.248495	0.674751		Maged2	0.392399	0.513941		Ncoa2	-0.726243	0.0141663		Dnajc16	-0.463667	0.415135
Ago1	0.596959	0.674972		Lrrc75b	0.505801	0.513941		Klrb1b	-1.15848	0.0142825		Sh3bgrl2	-1.16941	0.417331
Adcy1	0.588767	0.675635		Akr1cl	-0.372825	0.513941		Ncf4	0.987451	0.0143131		Pam	0.332353	0.41878
Art5	0.351265	0.675642		Cenpa	0.792652	0.513941		Ccl2	1.02426	0.0144203		Polr3b	-0.481652	0.41878
Dzip1	0.520775	0.675642		Depdc7	0.912406	0.513941		Ramp2	0.640733	0.0144236		Kazald1	0.632092	0.419417
Irs3	0.613252	0.675642		Ypel2	-0.502711	0.513941		Glud1	-0.504204	0.0144239		Slc6a17	0.400112	0.419417
Uqcrb	-0.235456	0.675642		Prim1	0.444114	0.516286		Cd99l2	-0.971074	0.0145158		Angptl4	1.17377	0.419965
Smarcc2	0.264303	0.675642		Apol11a	-0.46562	0.516456		Lars2	-0.632228	0.0145158		Dnajc1	0.458623	0.420161
Eif5b	-0.249634	0.675642		Pm20d2	-0.632644	0.517098		Prpsap1	0.497879	0.0145158		Ncs1	-0.386683	0.420161
Tusc2	-0.255945	0.675642		LOC100909761	-2.19443	0.517741		Pla2g7	0.556252	0.0145823		Orc4	-0.449797	0.420161
Slc22a23	0.345366	0.675642		Trim34	0.494741	0.518472		Hist1h2bq	0.606498	0.0147028		Adrb1	-0.545573	0.420161
Tp53i11	-0.289928	0.675642		RGD1310587	0.354801	0.518472		Mxra7	1.03312	0.0147028		RGD1307621	-0.795467	0.420161
Rnd2	0.453428	0.675642		Rn60_20_0051.7	0.442962	0.518472		Vps13d	-0.722567	0.0147028		Gpr153	0.711686	0.420365
Nedd1	-0.409836	0.679351		Dnajb9	-0.442497	0.518472		Mrps6	0.481958	0.014777		Vps26a	-0.368213	0.420365
Paqr9	0.344934	0.679351		Zfp386	0.407368	0.518691		AABR07066440.1	-0.85288	0.0147859		B4galt1	0.489109	0.420437
Id4	-0.434594	0.679351		Mapkapk2	-0.359571	0.519247		Rpa3	0.544354	0.0148382		Dpp7	0.374256	0.420437
Crlf1	-0.43462	0.679351		Gmfb	0.404287	0.519659		Cecr2	-0.947735	0.0148538		Chrm2	-0.54427	0.420437
Tie1	-0.316014	0.679351		Golga4	-0.377775	0.520088		Itga5	0.549191	0.0148947		Myo1f	0.710396	0.421169
Mrpl50	-0.242662	0.679351		Ahsp	-1.2655	0.520088		Bace2	0.897167	0.01504		Snx18	0.4468	0.421169
Slco2b1	0.326075	0.679351		Fscn1	0.459619	0.523267		Ddr1	0.532898	0.0151121		Axl	0.391833	0.421169
Cpox	-0.280357	0.679351		Smg7	-0.369263	0.523267		Trem2	0.751137	0.015267		Id3	0.372017	0.421169
Zfp217	0.473068	0.679351		Sulf1	0.582205	0.523925		Lamc1	0.548461	0.0152828		Srsf10	0.348382	0.421169
Cryab	-0.24873	0.67942		Myo1f	0.607031	0.525028		Cux2	-0.733149	0.0152885		Phospho1	-0.337119	0.421169
Cnst	0.315231	0.680071		Ddx58	0.515322	0.525765		Bend5	-0.829206	0.015315		Acat1	-0.350744	0.421169
Man1a1	-0.402886	0.680071		Steap2	0.490802	0.525765		Cbfa2t3	-0.799888	0.015315		Ppa2	-0.364374	0.421169
AABR07006160.1	-0.365597	0.680109		LOC257642	-0.503239	0.526531		Nsmf	0.762985	0.015315		Veph1	-0.440151	0.421169
Creb3l1	0.433065	0.680109		Ikbip	0.430075	0.526531		AABR07015850.1	-0.56989	0.0153935		AABR07001519.1	-0.644361	0.421169
Lrrc32	0.342609	0.680998		Sphkap	-0.643056	0.5276		Inpp4b	-0.653982	0.0153935		Tmem82	-0.724045	0.421169
Prelid2	-0.557263	0.68209		Rnf6	-0.360685	0.5276		LOC691807	0.489419	0.0153935		Dpep2	0.754043	0.421729
Wnt5b	0.426675	0.68209		Anp32e	-0.404615	0.5276		Mapre1	0.495192	0.0153935		Slc25a11	-0.330274	0.422534
Igf2	0.446131	0.68209		Icoslg	-0.462618	0.5276		Grhpr	-0.591111	0.0154941		LOC103692716	2.49502	0.422819
Tpi1	-0.234013	0.68209		Adcy5	-0.409717	0.5276		Prima1	1.10349	0.0154941		Olfml3	0.486608	0.423443
Mrpl13	-0.232356	0.68209		Podxl2	-0.403591	0.5276		Pygm	-0.553477	0.01554		Sacs	0.479989	0.424445
Armcx3	-0.334966	0.68209		Sort1	0.380814	0.5276		Nr3c2	-0.710726	0.0155835		Plgrkt	-0.397174	0.426359
Wfdc21	1.52206	0.683268		Notch4	-0.449921	0.528049		Col16a1	0.820983	0.0155956		AABR07018556.1	-1.50994	0.426376
Akna	0.511534	0.683455		Cpox	-0.376602	0.528049		Ppara	-0.718971	0.0155956		Cdh22	0.801136	0.426759
Nrarp	-0.362562	0.68387		AABR07000121.1	0.66652	0.528049		Dab2	0.504425	0.0156105		Arl11	0.79938	0.426759
Mapre3	-0.250591	0.686493		Reep4	0.537133	0.528049		Lrba	-0.558112	0.0156105		Lyve1	0.667184	0.426759
Myo1g	0.614006	0.687104		Acads	-0.404657	0.528147		Nlrx1	-0.640485	0.0156105		Ypel3	0.386758	0.426759
Daglb	-0.323685	0.687907		Ramp2	0.341371	0.528147		Sctr	-0.746659	0.0156105		Pea15	0.373034	0.426759
Cmc1	-0.254824	0.687907		Cadm3	0.542019	0.529386		Taf9	0.487055	0.0156105		LOC689574	0.34606	0.426759
Diablo	-0.241976	0.687907		Ager	-0.493897	0.529386		Igsf6	1.05085	0.0156545		AABR07036374.1	-0.384341	0.426759
AABR07005618.1	0.377505	0.688008		Clec12a	0.713314	0.530098		LOC100911615	-0.526833	0.0157298		LOC654482	0.706424	0.427457
Metrnl	0.407273	0.689287		Tnni3	-0.447915	0.530098		Prps2	0.712567	0.0157298		Fabp4	0.352195	0.427829
LOC100910807	-0.600004	0.689287		Tmem144	-0.569839	0.531167		Med21	0.547022	0.0157454		Tomm7	0.351118	0.427829
Asph	-0.308694	0.689296		Cilp	0.81934	0.53344		Pnpla7	-0.653522	0.0157789		Tmem64	-0.506227	0.428269
Mycbp	-0.267751	0.689296		Casp12	0.495451	0.533927		Mrps27	-0.498369	0.0158669		Prim2	0.670773	0.428469
LOC100363289	0.632421	0.689296		Mybpc2	-0.593541	0.533927		Rn60_12_0123.1	1.36329	0.0159413		Usp28	0.427332	0.428469
Gcsh	-0.240999	0.689305		Il10rb	0.349294	0.533927		Meis3	0.821824	0.0160459		Nol3	0.407933	0.428469
Lsm4	-0.259677	0.689305		Pfkp	0.467806	0.53459		Reep4	0.755613	0.0161436		Lrp4	0.530586	0.42873
AABR07043169.1	0.51447	0.689845		Safb	-0.354027	0.534919		Pptc7	-0.512184	0.0162369		LOC497963	-0.671754	0.430435
Cercam	0.416687	0.690634		Vcam1	0.518044	0.534919		Tmed3	0.621987	0.0162932		Phlda3	0.427768	0.431588
Map7d1	0.253284	0.690634		Rdm1	-0.380923	0.534919		Fkbp7	0.631482	0.0163426		Wars2	-0.470032	0.431588
RGD1565355	-0.271737	0.690634		Ndufv1	-0.380297	0.534919		Unc5b	0.556899	0.0163688		Phtf1	0.512197	0.431663
Hist1h2ail1	-0.457634	0.690634		Pqlc3	0.538987	0.534919		Slc25a4	-0.583655	0.0164041		Adssl1	-0.332422	0.431663
Gucd1	0.363721	0.692079		Zfp385d	0.730947	0.534919		AABR07005633.1	-1.46192	0.0164815		Nrp2	-0.394722	0.431663
RGD1311744	-0.667499	0.692079		LOC100911186	-0.884884	0.534919		Nus1	0.523808	0.0164942		Obfc1	-0.365512	0.433224
LOC100363268	-0.245413	0.692079		Col6a2	0.413813	0.535091		Fam71e1	-0.925936	0.0165842		Ift57	0.523292	0.434477
Paip2	-0.231047	0.692079		Me3	-0.383347	0.535091		Pola2	-0.70423	0.0166432		Rassf1	0.351875	0.435285
Mllt6	0.307672	0.693835		Zfp770	-0.541962	0.535091		AABR07042859.1	1.22007	0.0166836		LOC257642	0.885478	0.436778
Eepd1	-0.299135	0.6954		Rps6ka1	0.617963	0.535337		Crip1	0.599565	0.016707		Snrnp48	0.426699	0.436778
Hmgb1	0.27184	0.698084		Mansc1	0.604515	0.535493		AABR07027872.1	-0.872697	0.016855		LOC100911515	0.372808	0.436778
Fcgrt	0.262155	0.698084		AABR07028185.1	0.794749	0.536147		Smad1	0.569934	0.016855		Clpx	-0.32937	0.436778
Tspan9	-0.25362	0.698084		Zhx2	-0.413541	0.536147		Ube2l6	0.668617	0.016855		A930018M24Rik	-1.02085	0.436778
Pf4	0.515174	0.698084		Klhl24	-0.354546	0.537051		Pcsk6	-0.49908	0.016954		Lbp	0.822515	0.437114
42431	-0.231865	0.698084		AC131806.3	0.821792	0.537051		RGD1561161	-0.996475	0.016954		Stau2	-0.340335	0.437236
Ckb	-0.289644	0.698084		Chst1	0.576092	0.537051		Mtor	-0.599169	0.0169809		Fbxl2	0.715804	0.438216
Nudcd3	0.248308	0.698084		Cyp2d4	-0.518044	0.537832		Abcd1	-0.564244	0.0170069		Spg7	-0.319617	0.438216
Nus1	-0.278866	0.698084		Dact3	0.740259	0.53829		Sub1	0.474146	0.0170069		Vim	0.47061	0.438253
Gpr137b	-0.415395	0.701285		Vegfa	-0.369525	0.53829		Ky	-0.758304	0.0170285		Fbxo3	-0.352477	0.438253
AABR07040624.1	-0.253763	0.701437		Aida	0.359092	0.540227		RGD1309104	0.515763	0.0170723		Nhlrc3	0.535526	0.438644
Gnrh1	-0.444034	0.701631		Nsmf	0.505876	0.540227		Mesdc1	0.549385	0.0170885		Uba2	0.366746	0.438644
Relb	-0.401535	0.701631		Ccdc80	0.675837	0.540227		Plbd1	-0.481247	0.0170885		Svip	-0.413203	0.438744
Eml3	0.377774	0.701631		Saraf	-0.347995	0.540227		Pllp	-1.07612	0.0170885		Dbn1	0.483449	0.44064
Aldh1a3	0.619574	0.701631		Tkt	0.36145	0.540227		Auh	-0.523083	0.0171398		Gnb3	-0.34135	0.441045
42618	0.554987	0.701631		Wdr6	-0.360305	0.54078		Calhm2	0.611062	0.0171398		Ubr2	-0.431453	0.441045
Pcgf5	-0.299876	0.701631		Entpd1	0.452791	0.540949		Coq10b	0.527877	0.0171398		AABR07053188.1	-1.57005	0.441254
Cog2	0.255894	0.701631		Ptpn21	-0.425381	0.541352		RGD1310587	0.54225	0.0171398		Cyr61	0.554035	0.441859
Gtf2a2	-0.260751	0.702283		Tanc1	-0.402837	0.541352		Slc16a11	-1.12782	0.0171398		Cyba	0.405362	0.441859
Slirp	-0.261879	0.702594		Ncapd2	0.681625	0.542192		C3ar1	1.13945	0.0171633		Nipal2	-0.372104	0.441859
Auh	-0.227099	0.702762		Hsp90ab1	-0.328731	0.542192		LOC100911664	0.47296	0.0171856		LOC103690007	-0.45345	0.441859
Tram2	0.580179	0.702762		Decr1	-0.433465	0.542943		Ccdc141	-0.537462	0.0173508		Nap1l3	-0.583934	0.441859
Kat2b	-0.257504	0.702762		Fam105a	0.644105	0.542943		Tril	0.557686	0.0175054		Klf11	0.443001	0.441918
Mlip	-0.245894	0.703475		Limch1	-0.466991	0.543436		Crispld2	-0.602734	0.0175335		Prkar2b	0.737453	0.443041
Pcmtd1	-0.254543	0.70363		Cd82	0.420407	0.543436		Bak1	0.550552	0.0175448		Paqr6	-0.378902	0.443206
Dap	0.269871	0.704972		Gnl3l	-0.351179	0.543436		Got1	-0.532788	0.0175448		Eno1	0.334078	0.443671
Isg15	-0.383238	0.705157		Il17ra	0.453969	0.543436		Plxdc1	0.629022	0.0175604		Apbb2	-0.342864	0.443671
Stradb	-0.237711	0.705157		Pltp	0.349176	0.543436		Esrrb	-0.641415	0.0176091		Ttc39b	-0.50491	0.443671
Ptgis	0.359755	0.708538		Inpp5j	-0.388208	0.543436		F2r	0.63401	0.017691		Mroh1	-0.356384	0.443805
Mt-atp6	-0.231237	0.708538		Cenpn	0.759165	0.543436		Serpinb1a	0.886883	0.0177573		Coq10b	0.333805	0.444689
Tceb1	-0.255673	0.708538		Zc3h8	-0.391816	0.543436		AABR07058267.1	-0.845873	0.0177769		Angpt2	-0.55759	0.444689
Dcxr	0.277095	0.708538		Plekha4	0.418155	0.543436		Dram1	0.853547	0.0178955		Lynx1	-0.354646	0.444946
Mturn	0.338958	0.708538		Lamb2	-0.362421	0.543436		Nostrin	0.77501	0.0178963		Ptpn3	-0.335067	0.445249
Dusp5	0.416728	0.708538		Plpp5	0.491017	0.543436		Creb3	0.469643	0.0179045		Hmgn3	0.348169	0.445508
Tubb2a	0.262769	0.708538		Tmem206	-0.388755	0.54432		Dse	0.742775	0.0179745		Pros1	0.418664	0.445553
Npr3	0.501597	0.709894		Plp2	0.354989	0.54432		Shc1	0.491336	0.0179745		Gusb	0.505019	0.445591
Klc3	0.580462	0.709894		Mlkl	0.520499	0.54432		Thbd	0.550068	0.0179745		Reep5	0.316605	0.445591
LOC100912498	-0.411915	0.709894		Tstd3	0.411792	0.54432		Corin	-0.651494	0.0179747		Tmem161b	-0.37728	0.445591
Hccs	-0.259535	0.709894		Socs6	-0.341391	0.54432		Rgs16	0.787478	0.0180044		Mrm2	-0.399038	0.445591
Zfp467	0.516239	0.709894		Fxyd1	-0.336945	0.54432		Fam160a1	-0.859571	0.0180501		LOC100911225	-0.346821	0.446164
Tomm70	-0.266538	0.70998		Myef2	0.387887	0.54435		Clasp2	-0.523155	0.018069		Bace2	0.454963	0.446311
Snx33	0.378831	0.710781		Srsf9	0.387847	0.54596		Tgfb3	0.802184	0.0181025		Dazap1	0.338776	0.446311
Sat1	0.358701	0.712739		Gnb3	-0.399909	0.54596		Adgre1	0.710747	0.018121		Plpp3	-0.326422	0.446311
Ckap5	-0.295474	0.712914		Cd83	0.541934	0.546456		Ubr3	-0.565234	0.0181218		Pdp1	-0.366865	0.446311
Hyi	0.286934	0.71304		Fgr	0.609296	0.546533		Galnt15	-1.24067	0.0182275		AC119015.1	-0.442399	0.446311
Adipoq	-0.448177	0.713127		Tmem140	-0.442085	0.546533		Calr	0.497721	0.0182591		Slc25a35	-0.548803	0.446743
Racgap1	0.62838	0.713127		Slc8b1	0.531592	0.547149		Cadps	-0.851297	0.0183281		P4htm	0.338899	0.448137
Cys1	0.549892	0.713127		Ptgfrn	0.443761	0.54728		Fam105a	0.91747	0.0183281		Asb14	-0.347465	0.448283
Zfp703	0.368463	0.713533		Colq	0.694599	0.54728		Ppm1k	-0.654786	0.0183281		Dennd2c	-0.47833	0.449787
Rheb	-0.240501	0.713533		Myl3	-0.354667	0.54728		Cxadr	-0.682803	0.0184083		Nfib	-0.513852	0.449787
Asap3	0.59187	0.714596		Nhlrc2	-0.470555	0.547929		Pdk2	-0.55801	0.0184083		Rab23	0.509767	0.449814
Antxr2	0.269964	0.714994		Ndufa10	-0.372809	0.547929		Ptprb	-0.725236	0.0184083		Sfxn3	0.3563	0.449814
LOC103692169	-0.251723	0.714994		AABR07032751.1	0.765487	0.547929		Necap2	0.546029	0.0184215		Kctd18	0.495607	0.450161
AABR07024498.1	-0.455097	0.714994		AABR07028349.1	-0.86433	0.548055		Rn60_7_1214.2	0.473157	0.0184226		Zcchc7	0.42863	0.450463
Tnfrsf1b	0.426674	0.714994		Phtf1	0.428686	0.548055		AABR07009834.1	-0.904785	0.0186115		AABR07058124.3	0.847242	0.450738
Chi3l1	0.412892	0.715387		Parp1	-0.333434	0.54889		Stard5	0.664304	0.0186191		Ggta1	0.41352	0.450738
Bcat2	0.245095	0.716135		Ubtd2	0.516776	0.550044		P3h2	0.945687	0.0186509		Copz2	0.340484	0.450738
Mylip	0.396045	0.716596		Arhgap19	0.756944	0.551352		Tmem43	0.580641	0.0186616		Tmed9	0.312421	0.450738
LOC100910017	0.244925	0.716596		Mut	-0.404902	0.551421		Cacng7	-1.11597	0.0187242		Gtpbp3	-0.419159	0.450738
Mgst1	0.26522	0.717327		Col5a1	0.542847	0.551515		Cfd	0.748172	0.0189992		Fam8a1	-0.501726	0.450738
AABR07071000.1	-0.261169	0.717327		Ugdh	0.476828	0.551515		Gcat	-0.479383	0.0190577		Bcl3	0.647885	0.45205
Pdgfrl	0.405452	0.717327		RGD1562136	0.473023	0.552226		Tyrobp	0.599697	0.0191217		Maz	0.409607	0.45205
Fxyd7	0.751667	0.718769		Dennd4b	-0.377961	0.552571		Cdk5rap1	-0.517132	0.0191809		Myo18b	0.380065	0.45205
Zfp579	0.491252	0.718769		Smad1	0.358763	0.552571		Letm1	-0.523101	0.0191809		Mfsd8	-0.443319	0.45205
Ctla2a	0.324474	0.719657		Tmem167a	0.478317	0.552571		Edem2	0.702423	0.0192583		Mpped2	-0.511522	0.45205
Arhgef17	0.368003	0.721028		Atp6v0a1	-0.333711	0.552605		RGD735029	-0.531169	0.01927		Rhno1	0.41842	0.452366
Btg2	-0.339963	0.721298		Gipc2	-0.380923	0.554706		Man2a1	0.772757	0.0192726		Echdc2	-0.352476	0.453337
Ednrb	-0.389283	0.721298		Fam91a1	0.41393	0.555046		Pycard	0.614017	0.0192885		Fam63b	-0.384094	0.454151
Arl2bp	-0.233711	0.722019		Atp5b	-0.351311	0.555046		Fsd2	-1.15961	0.0193516		Stx17	-0.47575	0.454151
Rasa3	0.362532	0.722019		St3gal6	-0.397148	0.556382		C2cd4b	1.50784	0.0193888		Neu3	-0.503661	0.454588
Bcl9l	0.390598	0.722019		Serp1	0.36707	0.55744		Cldn5	0.482825	0.0193888		Rcor3	-0.472106	0.457296
Nfia	0.251548	0.723996		Myo10	-0.609815	0.558208		Ecsit	-0.509447	0.0193888		Mrc1	0.735822	0.457662
Tsc22d4	0.2335	0.726661		Pygb	-0.390142	0.559037		Srebf1	-0.789143	0.0193888		Tcf19	0.471394	0.457662
LOC499235	-0.233604	0.730642		Ndrg2	-0.3256	0.559234		AABR07013202.1	-1.03896	0.0194286		Cryl1	-0.349047	0.457662
Gimap5	-0.264714	0.730642		Mapre3	-0.340136	0.560037		Arhgap27	0.674342	0.0194286		Pfkfb2	-0.417957	0.457662
AABR07011031.1	0.575388	0.730642		Plod2	0.603318	0.560197		Ccdc80	0.811517	0.0194286		Traf5	0.526171	0.458993
Oxr1	0.235322	0.730642		Ppp1r18	0.389214	0.560197		Zfyve9	-0.564339	0.0194286		Tmem218	-0.378956	0.459106
Ppp1r2	-0.261884	0.730642		Tada3	-0.359432	0.560197		Tcn2	0.506575	0.0194316		Ccnd2	0.382821	0.459195
Pfdn4	-0.249974	0.732843		Sorbs2	-0.431357	0.560362		Plod1	0.533809	0.0194875		Nfya	0.42379	0.459474
Hcn2	-0.316673	0.733626		Vsnl1	0.845079	0.560362		Isg15	0.675775	0.0195673		Wdr77	-0.369252	0.459474
Tgfbr3	0.279903	0.736818		Ears2	-0.513714	0.560362		Pts	0.625592	0.0196774		AABR07025074.1	-0.566806	0.459682
Dnase1l1	-0.269532	0.73686		Slc25a12	-0.358766	0.560362		Fam114a1	0.611604	0.0196848		Sec11a	0.337735	0.459792
Tgfb2	-0.453645	0.73716		Lmod3	-0.558178	0.560362		Tppp	-0.693935	0.0197235		Ywhaq	0.347829	0.462396
Rph3al	0.310089	0.73716		Cnpy3	0.359401	0.560362		Agl	-0.487313	0.0197325		Supv3l1	-0.335519	0.462396
Armc1	-0.239127	0.737389		Igfbp6	0.615943	0.560663		Chpf	0.593564	0.0197325		Abcd1	-0.380208	0.462396
Vim	0.25268	0.738274		Slc6a8	-0.362656	0.560663		Lnp	-0.652373	0.0197325		Lypd1	0.618186	0.463631
Anp32e	-0.253077	0.741608		Rnf115	-0.492468	0.560663		Wfdc2	0.862549	0.0197325		Ppp1r7	-0.338385	0.463631
Slc12a2	-0.323586	0.741608		Zfp612	-0.509442	0.560663		Obsl1	-0.476012	0.0197331		Ppp1r14a	0.35645	0.466665
Irf2bp2	0.364485	0.741608		Lrrc14b	-0.349445	0.560756		Polr1a	-0.665073	0.0197331		Rsrp1	0.325286	0.467189
Dbil5	0.74438	0.741608		Pdzd11	0.376791	0.564973		Bad	0.477512	0.0197785		Cotl1	0.425449	0.467221
Tango2	-0.260669	0.741608		Fbln2	0.616215	0.564973		Opa1	-0.525797	0.0198388		Nfkbib	-0.357419	0.467695
Lmcd1	-0.240741	0.741608		Gal3st4	0.777408	0.568237		Mef2a	-0.526756	0.0198476		Usf1	0.341842	0.467876
Cytip	0.508659	0.741608		Usp19	-0.331459	0.568931		Npr2	-0.564785	0.0199993		Spr	-0.32413	0.468754
Shc1	0.271259	0.741608		Echs1	-0.394724	0.571017		Tmem176a	0.547789	0.0200517		Cited1	0.528561	0.469484
1700016D06Rik	-0.471671	0.741608		Ttr	-0.353188	0.571735		Tmx1	0.473748	0.020073		Rmdn1	-0.348294	0.470044
Phf1	0.310665	0.741608		Zfp1	0.511221	0.572922		Plin5	-0.577122	0.0201195		Lsamp	-0.508247	0.471299
Ghitm	-0.236119	0.741608		Tmem70	-0.369374	0.573045		Ywhaq	0.478469	0.0201705		Cse1l	-0.32993	0.472674
Cyp4f5	0.298453	0.741608		Gaa	-0.355124	0.573045		Iars	-0.518212	0.0202919		St8sia4	-0.482948	0.472674
Cnih4	-0.279016	0.741608		Chi3l1	0.954659	0.573984		Agfg2	-0.563924	0.0203058		AABR07024381.1	-0.542709	0.472674
Calhm2	0.353966	0.741608		Aamdc	-0.366793	0.574135		Asap2	-0.565752	0.0203058		Gpm6a	-0.547057	0.472674
Fbxo44	-0.30614	0.741608		RGD1311745	0.344048	0.574135		LOC100909474	0.538787	0.0203326		Nfkb1	0.324159	0.473378
Glb1l	0.446446	0.741608		Oas1a	0.447209	0.57422		Zwilch	1.03807	0.020334		Nrip2	-0.609264	0.473485
Hcfc2	-0.329385	0.743431		Angpt2	0.563074	0.574454		Rps17	0.524302	0.0203929		Emp2	-0.396519	0.473787
LOC103691939	0.650113	0.745138		Ccdc167	-0.40078	0.574979		Sae1	0.482099	0.0204889		Wif1	0.71662	0.475189
Galnt18	0.246719	0.745234		Plac8	0.468477	0.575244		Slc25a24	0.697115	0.0205636		Inpp5j	0.370904	0.475189
Zfp52	0.518819	0.746962		LOC103689927	0.392659	0.576381		Optn	-0.486097	0.0206357		Me3	-0.318098	0.475189
Flot2	0.253905	0.748589		AC132539.1	-1.87887	0.576668		Ube2d1	-0.451625	0.020729		Gca	-0.617315	0.475189
Eif1b	-0.286002	0.750094		F11r	0.329798	0.576668		Mrpl4	-0.519318	0.0207958		Shisa5	0.332469	0.475897
Glt8d2	0.573218	0.750094		Rrp12	-0.495261	0.577652		Nfs1	-0.507347	0.0209307		Impdh2	0.308865	0.475897
Hsd17b4	-0.230609	0.750228		Prkra	0.344807	0.579414		Smarcd3	-0.459792	0.0209866		Olfml2b	0.726973	0.476158
Klra2	0.519923	0.75047		Snx32	0.503673	0.579414		Atat1	0.643104	0.0210159		Cenpl	-0.806125	0.476158
Nudt4	0.252313	0.75047		Myl6	0.324023	0.580649		AC126292.2	-1.15561	0.021021		Srxn1	0.70978	0.477371
Chn2	0.473361	0.75047		Sugp2	-0.359386	0.580805		Csrp1	0.616059	0.0210386		Fgl2	0.500389	0.477371
Ccdc181	-0.460048	0.75047		Lrp4	-0.491651	0.580805		Smyd1	-0.574197	0.0210618		Thtpa	0.430795	0.477371
Gpc6	0.370975	0.750786		Smim24	1.16676	0.581776		Zdhhc1	-0.46505	0.0210618		Sigmar1	0.379601	0.477371
Fam134a	0.253755	0.750786		Tmx1	0.332984	0.581939		Ctgf	0.874179	0.021079		Serpine2	0.371532	0.477371
Amhr2	0.361837	0.750786		Dnaja4	-0.323624	0.5823		Cox6a1	0.484146	0.0211045		Clk4	0.370012	0.477371
Oxld1	-0.261011	0.750786		Dusp19	0.45381	0.582509		Cd33	0.914149	0.02114		Rps21-ps1	0.334561	0.477371
Perp	0.305785	0.750786		Mall	0.499194	0.583162		Cmtm6	0.459007	0.0212253		Fech	-0.336568	0.477371
Loxl1	0.381224	0.750786		Metrn	0.35523	0.583948		P2rx4	0.754965	0.0213076		RT1-CE6	-1.38926	0.477371
Sod2	-0.22387	0.750786		Tnnt3	0.669962	0.583948		Fabp4	0.518112	0.0213568		Prkar2a	-0.354397	0.477669
Cd74	0.229654	0.751661		Wipf1	0.380707	0.583948		Tfb2m	-0.481785	0.0213982		Kcnq1	-0.344655	0.479052
Ltn1	-0.302963	0.756555		Snx1	0.347394	0.583948		Ckm	-0.559698	0.0214458		Gabbr1	0.36894	0.479207
Pptc7	-0.262844	0.757242		Ltbp2	1.24916	0.583948		Pfdn1	0.479392	0.0215618		AABR07045454.1	0.317676	0.479207
Adck2	0.327278	0.757367		LOC691083	-0.766697	0.583948		Masp1	-0.629051	0.0216823		LOC102554678	0.839	0.480165
Lamtor3	-0.272393	0.757415		Enpp1	0.423442	0.583948		Ndst1	-0.76421	0.0216888		Itm2c	0.32073	0.480165
Tctn2	-0.280008	0.758365		Ube2l6	0.395442	0.583948		Tmem161a	-0.504526	0.0218283		Slc39a7	0.314555	0.4809
LOC103690086	0.338532	0.758365		Arpin	0.351374	0.583948		Hpdl	-0.719197	0.0218948		Rev3l	-0.497708	0.481532
Tmem243	0.359287	0.758365		LOC103690068	2.43138	0.583948		Oca2	-1.0861	0.0218948		Nprl2	-0.346605	0.483622
RGD1305184	0.542769	0.76197		Zfp639	-0.387437	0.583948		Homer3	0.51905	0.0218954		Ccl24	0.532351	0.483963
Ipo4	0.288038	0.76197		Epb41	-0.430431	0.583948		Ramp1	0.697091	0.0219263		Rnf144a	0.503521	0.483963
Grsf1	-0.220943	0.76197		Mb	-0.358185	0.583948		Adck2	-0.606781	0.0219613		Slc15a3	0.502642	0.483963
C1qtnf7	0.390519	0.76197		Nupr1l1	0.798751	0.583948		Clu	0.443448	0.0219613		Nfkbia	0.488794	0.483963
Mina	0.316308	0.76197		Fam134b	-0.837967	0.583948		Hmgn5	1.30986	0.0219613		Podxl2	0.372783	0.483963
Jade2	0.394373	0.76197		Mn1	-0.601359	0.583948		Ndufs7	-0.519122	0.0219613		Traf7	0.33918	0.483963
Rfxap	-0.347662	0.76197		Ldah	0.459059	0.583948		Pex19	-0.512064	0.0219613		Apol9a	0.336049	0.483963
AABR07058464.1	0.342019	0.76197		Hspa8	-0.772817	0.583948		RGD1306750	-0.854071	0.0219613		Bad	0.330342	0.483963
Rpl22l1	-0.295447	0.76197		Proser3	-0.417842	0.583948		Txn1	0.474437	0.0219613		Coq2	-0.313163	0.483963
RGD1564606	-1.21321	0.76197		Dusp5	0.4913	0.583948		Lst1	0.971168	0.0220332		Cpne3	-0.40284	0.483963
Adal	-0.381485	0.763793		P4htm	-0.350528	0.583948		LOC100911951	0.517134	0.0220446		Pola2	-0.420772	0.483963
Dnpep	-0.224988	0.767892		1700016D06Rik	0.507877	0.583948		Tdg	0.544265	0.0220847		Rcor2l1	-1.29117	0.483963
Tp53i13	0.318275	0.767892		Hdlbp	-0.32511	0.583948		Clk1	0.573023	0.0221116		Mnda	0.698015	0.485047
LOC102550456	0.23589	0.767892		C3ar1	0.695144	0.583948		Il15ra	-0.792917	0.0221516		Pfdn1	0.315756	0.485157
Slc38a1	-0.257984	0.767892		Sik1	-0.507411	0.583948		Lrrc39	-0.524156	0.0221516		Ckap4	0.414686	0.485218
Reep5	-0.221031	0.767892		Dkk3	0.390034	0.583948		Rnf123	-0.481618	0.0221588		RGD1565775	0.332698	0.485218
Kcna2	0.357008	0.768341		G0s2	-0.477058	0.583948		Ift172	-0.509672	0.022325		Trim21	-0.507643	0.485218
Chchd6	-0.335164	0.768658		RGD1559575	0.669191	0.584937		Rgs19	0.636428	0.0224925		Thy1	1.00278	0.48627
Lsm1	-0.288089	0.769854		Coa4	0.355192	0.586471		Prim1	0.709072	0.0224941		Car2	0.602354	0.486507
Tubb6	0.357528	0.769854		Nfe2l1	-0.362842	0.586541		Tlr2	0.934326	0.0225132		Slc35e4	0.492121	0.486507
Zscan29	-0.493455	0.769854		Tm2d2	-0.322951	0.586541		Adamts2	0.63784	0.0225428		Gstt2	0.378978	0.486507
Ptcd2	-0.243402	0.769854		Prps2	0.479185	0.586582		Sergef	0.591238	0.0226005		AABR07058464.1	0.372075	0.486507
Fscn1	-0.325522	0.769854		LOC102550734	-1.33724	0.587335		Agap2	-0.877903	0.0226383		Mt-atp6	-0.343618	0.486507
Ampd3	0.288691	0.769854		Ramp1	0.443338	0.587497		Smarca2	-0.53104	0.0226383		AC132720.1	-0.37113	0.486507
Rp1	0.566662	0.770658		Tmeff2	0.648486	0.587497		Cyth4	0.647755	0.0226923		Tiparp	-0.49834	0.486507
Ctnnal1	0.248625	0.771085		Cnksr3	-0.412209	0.587497		Rptor	-0.603228	0.0227413		Zfp709	-0.574882	0.487066
Tmed8	-0.514136	0.772163		Slc25a5	0.347461	0.587497		Pigl	0.886229	0.0229714		Tra2a	0.344459	0.487224
Mn1	-0.371164	0.772163		Mfsd1	0.355917	0.587497		Rapsn	-0.649512	0.0229714		Rpl3	0.332223	0.487224
Sh3rf3	0.33982	0.772493		LOC103690054	-0.369283	0.587497		Zfp707l1	-1.04969	0.0229714		Prpf38b	0.32595	0.487224
Retsat	0.271376	0.772542		Hprt1	-0.376755	0.587497		Actr3	0.512184	0.0229778		Pyurf	-0.325672	0.487224
Ndufa4	-0.216984	0.772542		Fhod3	-0.333153	0.587782		Pdk3	0.838889	0.0230523		Oas1f	-0.498352	0.487224
Angptl1	0.292487	0.772542		Tmem107	0.618069	0.587782		Dnaaf3	-0.501912	0.0230848		Slc4a7	-0.644256	0.487224
Fbxo10	0.489545	0.773626		Aldh6a1	-0.399586	0.587782		Smap2	-0.469433	0.0230848		LOC502176	0.359964	0.487232
Scoc	-0.26253	0.773626		Spata6	0.545043	0.587782		Ncapd2	0.904053	0.0231512		Exoc6	-0.350099	0.487232
Gga2	-0.236035	0.774527		Unc119	0.335891	0.587782		Mypn	-0.464299	0.0231647		Vamp8	0.318457	0.487853
Psmd8	-0.227132	0.776385		Postn	1.46108	0.587845		Morn3	-1.01454	0.0232041		Tbrg4	-0.314714	0.488227
Eml2	0.264166	0.777707		Tspan18	0.397168	0.589124		Ifitm3	0.521029	0.0232434		Ulk1	0.350772	0.488249
Lage3	-0.222433	0.778048		Akt3	0.503193	0.590111		Chrm2	-0.535426	0.0233919		Rab7b	0.798106	0.488251
Ehhadh	0.367352	0.778153		Lipa	0.359419	0.590177		Ptms	0.546369	0.0234035		Itgal	0.651602	0.488251
Jak3	0.419219	0.779403		Casq2	-0.320318	0.590177		Smc4	0.544452	0.0234035		Rab3a	-0.325218	0.488251
Ddn	0.389434	0.779435		Slc25a34	0.371961	0.590177		Ndufa4l2	0.471042	0.0234518		Ptp4a3	-0.328737	0.488251
Bri3bp	-0.345304	0.779435		NEWGENE_1310139	-0.68521	0.590177		Arpc3	0.512847	0.023475		Fyco1	-0.341841	0.488251
Tmem38b	-0.269635	0.779435		Cluh	-0.341742	0.590177		Gys1	-0.499856	0.023475		Cxxc5	-0.375636	0.488251
Fopnl	-0.2364	0.779435		Sod1	-0.321649	0.590177		RGD1559972	0.564236	0.0235502		Card6	-0.386137	0.488251
Zfp219	0.266468	0.779435		Il1rn	0.682096	0.590177		LOC100360238	-0.920407	0.0238592		Gtf2h2	-0.388357	0.488251
Dnajb4	-0.25247	0.779435		Sh3bp1	0.71794	0.590177		Ogg1	0.628775	0.0238752		Nxpe1	-0.568401	0.488251
Rps15a	0.258528	0.780538		Hist1h2bk	0.415828	0.590177		Col18a1	0.647958	0.0239805		Rpl17	0.310407	0.488559
AABR07054362.1	0.340348	0.780538		Ckmt2	-0.422415	0.590177		Ubtd2	0.679272	0.0239902		AABR07018165.1	-0.469693	0.488559
LOC100911562	0.492076	0.780538		Mast2	-0.331695	0.590177		Emcn	0.477395	0.0240547		Clec10a	0.457598	0.488575
Ankrd9	-0.229827	0.780538		Coq7	-0.37869	0.590177		Ggta1	0.521577	0.0241357		Spry2	-0.403827	0.488889
Nrgn	0.415183	0.781361		Cpt2	-0.35668	0.590177		Rcn3	0.623988	0.0241357		Mrps6	0.320711	0.489062
Pim3	0.292112	0.781361		Ftsj1	0.440411	0.591128		Cd48	0.449492	0.0241755		RGD1310507	-0.458197	0.489062
Leng8	0.384531	0.781361		Atg13	-0.320482	0.592426		Elmod3	-0.600093	0.0241755		Atp8b2	0.47132	0.489719
Slc25a34	0.282604	0.781361		Gstm1	-0.329001	0.592426		Ywhaz	0.454276	0.0241755		Akr1b1	-0.315928	0.491582
Grb10	-0.265602	0.781361		Egfl8	0.469978	0.594466		Efr3b	-0.927053	0.0242563		C1qa	0.471059	0.491686
Etnk1	-0.318382	0.781361		Pls3	0.415546	0.594782		Gtpbp1	-0.52592	0.0242801		Atp6v1g2	0.709604	0.49195
Nat6	-0.253986	0.781361		Cybrd1	0.703324	0.59482		42615	0.468854	0.0243151		Dusp16	0.48634	0.493397
AABR07013802.1	-0.268969	0.781361		Ltb	-0.638404	0.595569		Eif4g1	-0.476541	0.0243151		Pmm2	-0.300995	0.493397
Golga2	0.250435	0.781361		Armcx2	0.576996	0.595569		NEWGENE_1560818	-1.07109	0.0243188		Rangrf	-0.329939	0.493397
Cd82	0.314508	0.781361		Lrg1	-0.352176	0.595883		Prkar2b	0.78604	0.0243188		Dnajc28	-0.349663	0.493397
Sema6a	-0.337177	0.781361		Map7	-0.596104	0.596224		Rmdn1	-0.495716	0.0243188		Serf1	-0.42563	0.493397
Rhot1	-0.225711	0.781361		Bag2	-0.344949	0.596224		Edn1	0.777201	0.0243272		Ltbr	0.330511	0.49409
Malt1	-0.417651	0.781361		Id3	0.364106	0.596224		Mccc1	-0.502638	0.0243274		Aars2	-0.386629	0.49409
Gab2	0.331596	0.781361		Cmtm6	0.353745	0.596224		Veph1	-0.655675	0.0243417		Fam129b	0.428937	0.495243
Rn50_6_0863.2	-0.589844	0.781361		Slc7a7	0.661593	0.596224		AABR07059198.1	-0.721843	0.0243732		Lamc1	0.36688	0.495446
Dpep2	-0.620811	0.781361		Rab9a	0.318321	0.597973		Ada	0.552069	0.0243732		E2f4	0.322495	0.497677
Numa1	0.330537	0.781361		Nsun4	-0.440198	0.597986		Adcy7	0.839371	0.0243732		Pmp22	0.367909	0.49783
Znf740	0.295448	0.781361		Col6a1	0.394816	0.598152		Gnb1	0.446643	0.0245084		LOC24906	0.722335	0.499092
Kcnj3	0.250306	0.781361		Pmpca	-0.326718	0.598152		Lsm4	0.479334	0.0245084		Camk1	0.335127	0.499949
Cited2	0.249812	0.781854		C1qtnf1	0.345963	0.598925		Tmem138	0.890735	0.0245084		Tm4sf1	0.329891	0.499949
RGD1309188	-0.227447	0.781854		Sdc1	0.935998	0.598925		AABR07070043.1	-0.79268	0.0247514		Lims2	-0.324521	0.499954
Rap2b	0.558349	0.781854		Rbm3	0.360876	0.598925		Pon2	0.495497	0.0247801		Pip4k2a	0.488795	0.500581
Dlat	-0.232621	0.781854		Sys1	-0.341888	0.598925		Zfp952	-0.755819	0.0247801		Smarcd2	0.346499	0.500581
AABR07065498.1	0.306356	0.781854		Pdlim5	-0.334316	0.598925		Arhgap21	-0.465456	0.0247823		Fxr1	-0.314238	0.500581
LOC288978	-0.596944	0.782652		Akap1	-0.321129	0.598925		Zfp445	-0.613998	0.0248195		Gcsh	-0.324851	0.500581
Ak4	0.283783	0.782856		Tia1	0.38677	0.598925		Ppt2	-0.49498	0.0249405		Sema4d	-0.349113	0.500581
Fam104a	-0.235023	0.782856		Ifrd1	-0.393516	0.599273		Kcnd3	-0.816499	0.0249665		AABR07045405.2	-1.36866	0.500653
Tspan12	-0.226625	0.783241		Lrat	0.607021	0.600401		Tmem82	-0.83638	0.0249665		Ube2h	0.337661	0.500773
Slc4a3	0.26007	0.783241		Nr0b2	0.324104	0.600985		Trmt10b	0.590171	0.0250063		Pdia6	0.303638	0.501654
Masp1	-0.271914	0.783261		Smim5	0.358157	0.600985		Pdcd10	0.457261	0.0250096		Tmem135	-0.361471	0.501654
Ppp1r3c	-0.427584	0.783261		Kcnip2	0.370063	0.601544		Svbp	0.548387	0.0250096		Iqcc	0.679293	0.501772
Col4a4	0.308169	0.783261		Abcg1	0.428089	0.602602		Atg2a	-0.600213	0.0250131		LOC100910882	0.429141	0.501772
Zkscan4	0.561977	0.783261		Pla2g4a	0.428848	0.602602		Sec11a	0.45188	0.0250131		Ambra1	0.395245	0.501772
Pofut1	0.381154	0.783535		Clec4e	0.73454	0.602602		Gpr183	0.91425	0.0250193		AC094421.1	-0.346297	0.501772
Tspan5	0.411491	0.783535		Mfsd10	0.469192	0.602602		Itgb2	0.709272	0.0250193		Rpap2	-0.415668	0.501856
Hbs1l	-0.233575	0.786028		Cers5	0.321616	0.602747		Nuak1	-0.700631	0.0250698		Dolpp1	0.555842	0.501987
Nudt8	-0.229327	0.786028		Cnksr1	-0.532989	0.602747		Gfm1	-0.498901	0.025074		RGD1359634	0.525848	0.501987
Fgr	0.583269	0.786028		Mx1	0.552104	0.602747		Hpse	0.6641	0.0251067		LOC100362400	0.333257	0.501987
Rassf5	0.51916	0.786088		Sema3g	-0.519665	0.602747		Larp1	-0.506093	0.0251308		Cst3	0.330087	0.501987
Zdhhc8	0.308424	0.786088		Bsdc1	-0.327485	0.603355		Lancl1	-0.477772	0.0251457		Txnrd3	-0.354762	0.501987
Fkbp4	0.218657	0.786088		Vwa8	-0.409698	0.603398		Gm9978	-1.33696	0.0251505		Actn4	0.331535	0.50202
Acot3	0.297487	0.786088		Mfsd12	0.601399	0.603398		Ift20	0.463729	0.0251669		Mzt1	0.392472	0.502579
Rgs6	0.248331	0.786088		Mmp2	0.53222	0.603398		Slc25a12	-0.513099	0.0251669		Sod3	0.430775	0.503126
Clic2	-0.357303	0.786088		Bola1	-0.327419	0.603398		Tie1	0.470006	0.0251669		Sec61g	0.335613	0.503126
LOC100911186	-0.293808	0.786088		Coro1b	0.325358	0.603398		Cdkl2	0.999055	0.0252428		Tmsb10	0.32937	0.503126
Stard8	0.259482	0.786088		Gpihbp1	-0.424668	0.603398		Hist1h2bk	0.674706	0.0253617		Tmem208	0.321833	0.503126
Adh6	0.753832	0.786088		AC132740.1	-0.54223	0.603819		Myadml2	-0.558907	0.0253617		Unc119	-0.310583	0.503126
Rara	0.30717	0.786088		Fdft1	-0.385348	0.603819		Aurka	0.63104	0.0254794		Steap3	-0.419637	0.503126
Adhfe1	-0.232627	0.786088		Lhfpl2	0.421739	0.604014		Purb	-0.495718	0.0254986		Sepsecs	-0.471903	0.503702
AC111831.2	0.571021	0.786682		Sfr1	0.322982	0.604764		Cdca7	1.22712	0.0255808		Zyg11b	-0.511492	0.503702
Dusp23	0.226322	0.786983		AABR07004812.1	-0.785254	0.605601		Disp1	-0.88446	0.0257732		AABR07063855.1	-0.334294	0.504154
LOC100909784	-0.237286	0.786983		Dock7	-0.375666	0.605615		Kctd17	0.666696	0.0260833		LOC100910130	-0.810706	0.504154
Pcnt	0.358096	0.786983		Zbtb38	-0.46296	0.605615		Pim3	-0.589301	0.0260833		Prdx4	0.31297	0.504208
Nfkbib	-0.238438	0.786983		Anxa11	-0.345653	0.605615		Sobp	-0.696774	0.0260833		Gtpbp10	-0.349633	0.504208
Ndufb6	-0.211781	0.786983		Neurl4	-0.344433	0.605615		Bcl2	-0.850365	0.0261728		AABR07002564.1	-0.691687	0.504208
Nifk	-0.242463	0.787156		Mmp19	0.670164	0.605615		Cystm1	0.450507	0.0261728		AABR07062766.1	0.885178	0.50594
Akr1cl	-0.220754	0.79092		Sqstm1	-0.335224	0.606429		Dpf3	-0.791786	0.0261728		Fam46a	0.75281	0.50594
Edem1	0.34082	0.79092		Phf11b	0.513092	0.606989		LOC103689975	-0.817471	0.0261728		Fbn1	0.563235	0.50594
Kcnj5	0.257079	0.79092		Myh9l1	-0.656434	0.608101		Myom1	-0.4659	0.0261728		Mapkapk3	0.318367	0.50594
Anapc11	-0.25198	0.79092		Ephx2	-0.712631	0.609197		Taf13	0.532428	0.0261728		Fam104b	0.490078	0.506377
Wnk1	-0.242622	0.79092		Nectin2	0.328269	0.610154		Rec114	0.746044	0.0262263		Pcnx4	-0.453817	0.506377
Lyl1	0.412489	0.79092		Mgst2	0.386881	0.610192		Ass1	-0.953105	0.0262381		Tsen34l1	0.504786	0.508648
Parp6	-0.229812	0.79092		Tspan6	0.353023	0.610192		Calm1	0.489005	0.0262951		Ednrb	0.474125	0.508648
AABR07028185.1	-0.563819	0.791295		Tns1	-0.528317	0.61085		Adamts10	0.562288	0.0264425		Ap5s1	0.428858	0.508648
AABR07036855.1	-0.249344	0.791677		Dnttip1	-0.38173	0.611853		Glmp	0.500798	0.0264425		Dscr3	0.332477	0.508648
Pde4dip	0.229786	0.791677		Wdr31	-0.511959	0.611956		Tln2	-0.549895	0.0264425		Rnaseh2b	-0.340214	0.508648
Sox9	0.492174	0.791677		Tk1	0.441661	0.611956		Igsf8	0.753262	0.0264621		Zfp870	-0.4484	0.508648
Elk3	-0.244599	0.791677		LOC100911951	0.318264	0.612887		Cacna2d1	-0.522744	0.0265596		Gstm1	0.348249	0.508652
Rgs16	-0.449001	0.791677		Ppia	0.302174	0.612887		Lrrc20	-0.485361	0.0265596		Upf3a	0.354956	0.509374
Bex4	-0.798064	0.791677		Pex3	-0.347174	0.612906		Fam210a	-0.488585	0.0265727		Dnajc3	0.336892	0.509374
C1s	0.245801	0.791677		Fam107b	0.434974	0.613003		Cpt1b	-0.467992	0.026663		Mrpl40	-0.299011	0.509374
LOC100361067	-0.23045	0.791677		Tnni1	-0.542989	0.613003		Ufsp1	-0.547829	0.026663		Fem1a	-0.301938	0.509374
Dynlt3	-0.245964	0.791677		Etfb	-0.347935	0.613257		Rsu1	0.468241	0.0267704		Tm2d3	0.413527	0.509801
Cltc	-0.237739	0.791677		Parp9	0.352567	0.613513		Nnt	-0.522832	0.0267756		Vat1	0.328385	0.509801
AC124896.1	-0.25025	0.791677		Lgals1	0.332664	0.613882		Foxo3	-0.653263	0.0267811		Pde4d	-0.533158	0.509801
Siae	0.537146	0.792459		Vstm4	0.519231	0.615055		Mfn2	-0.460434	0.0268138		Eif2ak2	-0.346426	0.510833
AABR07002683.1	-0.239257	0.792459		RGD1303003	-0.335197	0.615536		Aplf	0.849452	0.0270274		Cab39l	-0.323523	0.511219
Gstt1	0.453839	0.792459		Tox3	-0.494404	0.617686		Tmem106a	0.890184	0.0270274		Tmem116	-0.344215	0.511706
Mycn	-0.566096	0.793565		Tbc1d20	0.37866	0.617755		Prkag3	-0.850062	0.0271478		Adamts1	0.534831	0.511901
Wwox	-0.744429	0.793565		Ergic3	0.317995	0.617755		Exoc3l4	-0.713528	0.0272592		Adgra2	0.51396	0.511901
Fam78b	-0.317108	0.793565		Gadd45b	-0.402051	0.617755		Aifm2	-0.608215	0.0273474		Rbm4b	0.386117	0.511901
Gpr153	0.429686	0.794023		LOC691931	0.421544	0.617755		Tbxa2r	0.991684	0.0273662		Prmt3	-0.370854	0.512561
Prdx3	-0.208702	0.794023		Trip6	0.385183	0.618279		Dennd4b	-0.534688	0.0275193		Gfpt2	0.541855	0.513306
Fsd1l	0.24299	0.794023		Cpt1a	0.325674	0.618279		Dirc2	-0.461893	0.0275485		Tpst1	0.372416	0.513573
Crabp2	0.730765	0.794023		D2hgdh	-0.409484	0.618279		Tiparp	-0.544382	0.0275485		Eif3h	0.373266	0.514252
Ptrh2	-0.284834	0.794023		Fst	0.786167	0.618636		Phka1	-0.580178	0.0275797		Anxa5	0.351569	0.514518
Fgf16	0.233497	0.794023		Sh3bgr	-0.309067	0.618636		Cmpk2	0.71704	0.0275935		Slc3a1	0.386837	0.51473
Tomm6	-0.254249	0.795218		Plau	0.597542	0.618636		Col5a1	0.569849	0.0275935		Mgat4b	0.320575	0.51473
Hibadh	-0.224651	0.795218		Fam160b2	-0.332015	0.618636		Dnase1l1	0.45815	0.0275935		Asgr2	0.691419	0.516005
Smarca2	0.294027	0.795271		Asap3	0.675603	0.61964		LOC684871	1.1061	0.0276134		Parl	-0.313717	0.516582
Apeh	0.250696	0.795271		Sptb	-0.538487	0.61964		Ets1	0.446148	0.0276969		Myom3	0.654567	0.517136
Atpif1	-0.231052	0.795271		Rtn4rl1	0.441585	0.61986		Lsm2	0.639149	0.0277104		Armcx2	0.613277	0.517136
Chka	-0.38759	0.795271		Pdgfra	0.448976	0.61986		Rassf3	-0.503188	0.0277104		Nfkbie	0.527672	0.517136
Slit3	0.512489	0.795271		Iffo1	0.386294	0.61986		Hook1	-0.837846	0.027777		Cabp1	0.525635	0.517136
Chordc1	-0.269236	0.795271		Dab2	0.365501	0.620096		Ska3	0.856688	0.027777		Enc1	0.518376	0.517136
Rac2	0.305283	0.795271		Foxc1	0.694315	0.620096		Spg21	0.50739	0.027777		AC117058.1	0.518045	0.517136
Tspyl1	-0.227173	0.795271		Vti1a	0.321902	0.620096		Gyg1	0.46526	0.0277852		Cgnl1	0.503968	0.517136
Oraov1	0.45949	0.795271		Hexb	0.32412	0.620096		LOC100911625	1.45272	0.0278023		RT1-M3-1	0.483754	0.517136
Mif	-0.234921	0.795271		Rab7b	0.646843	0.620096		Tmem116	-0.524999	0.0278159		Haus7	0.425057	0.517136
LOC103694877	-0.23492	0.795271		Nxt1	0.33282	0.620096		Arhgef37	-0.592268	0.0279807		Slc10a3	0.372708	0.517136
Lsm10	-0.278567	0.795271		Plekha1	0.325634	0.621626		Igf2	0.686645	0.0280274		Lrrc39	-0.314505	0.517136
Atp5j2	-0.234958	0.795271		Eri1	0.408435	0.621769		Tgfbr3	-0.508974	0.028093		Dysf	-0.31862	0.517136
Eva1a	-0.358385	0.795271		Fhod1	-0.388781	0.622017		Polrmt	-0.530866	0.0281244		Tomm70	-0.329786	0.517136
Chpf	0.280812	0.795271		Leprot	0.31599	0.622017		Stap2	0.621218	0.0281324		Def8	-0.343784	0.517136
Ndufs2	-0.20995	0.79547		Gm8369	0.667919	0.622017		Pdlim2	0.640328	0.0281338		Tmem184c	-0.345368	0.517136
Hk2	-0.23251	0.79547		Mthfd2	0.478098	0.622017		Tp53	0.436926	0.0281614		Ptprr	-0.381489	0.517136
Msrb2	0.296825	0.796385		Nisch	-0.312869	0.622165		Ddb2	-0.732801	0.0282164		Rlim	-0.445469	0.517136
Stap2	-0.341746	0.797943		Pank1	-0.363357	0.623155		Klhl6	0.912992	0.028422		Ccdc181	-0.552634	0.517136
Fam50a	1.51777	0.799632		Rras2	-0.377014	0.623243		Rspo4	-1.43336	0.0284428		Hist1h4a	-0.624503	0.517136
Dnlz	-0.223016	0.800363		Cdc6	0.658576	0.623243		LOC100911453	-1.07983	0.0284891		Rps18l1	-1.5496	0.517136
Ighm	0.447873	0.800441		Art5	-0.900073	0.623291		Zer1	-0.445322	0.0284891		Pak6	-0.460575	0.517554
Dhrs7b	-0.248036	0.800441		Hdac11	-0.458183	0.623291		Cmya5	-0.630157	0.0285035		Tmem120a	-0.327183	0.518807
Ptpn4	-0.482015	0.800573		Lcp2	0.45527	0.624206		Cd59	0.441986	0.0286278		Mccc2	-0.327211	0.522418
Txndc5	0.219719	0.800573		Tgfb1	0.316497	0.624377		Rpl3l	-0.600393	0.0286278		Matn2	0.536135	0.522518
Srpk3	-0.238579	0.800573		Cdh11	0.593827	0.624559		Rps15al4	0.442063	0.0286278		Bst1	0.486299	0.522518
Jund	-0.246033	0.800573		Atrn	-0.349593	0.624559		Sdha	-0.490276	0.0286278		Enpp5	-0.387103	0.522518
Ccdc90b	-0.230495	0.800573		LOC103690343	0.543511	0.624559		Aldh18a1	0.60671	0.0288688		Cacna2d1	-0.408358	0.523002
Commd8	-0.24379	0.800573		Jak3	0.495078	0.624559		Ptprn	0.950044	0.028946		Gramd1b	-0.654701	0.523002
Bcam	0.242493	0.800573		Lgi4	0.504313	0.624559		Tab1	-0.472726	0.0290184		Ndrg1	0.353654	0.523228
Psme4	-0.225272	0.801318		Add3	0.344043	0.624559		Baiap2	-0.589625	0.0292886		Zfp326	-0.324924	0.523228
Mdk	-0.430919	0.802569		Shisa5	0.329006	0.624559		AABR07028027.1	0.500024	0.0292914		Tef	-0.514322	0.523228
Susd2	-0.312957	0.802569		AABR07000398.1	-0.487427	0.624559		Sec61g	0.449646	0.0292964		AABR07064590.1	-0.665044	0.523228
Map2k4	-0.267014	0.802592		Gjc1	0.35117	0.62515		Ctsa	0.481725	0.0292965		Smap2	-0.298304	0.523685
Slc24a5	-0.408833	0.802592		Pde4c	-0.573352	0.625222		Ccr2	-1.49931	0.0293305		LOC100911562	0.53753	0.523932
Ept1	-0.301476	0.802592		Hdac1	0.321267	0.625222		Sgca	-0.472278	0.0296818		Cacna1h	0.59593	0.524388
Fam105a	0.576701	0.802592		Pfkm	-0.386344	0.625222		Abhd17a	0.447963	0.0298639		Fam19a5	0.593376	0.524545
Gltscr2	0.219705	0.802592		Med21	-0.361617	0.625386		Arf4	0.450489	0.0298639		Pdxk	0.583672	0.525447
Cd38	-0.303107	0.802592		Acox1	-0.339127	0.62551		Elovl5	0.448447	0.0298639		Lysmd4	-0.390368	0.525599
Tnip1	0.224625	0.802809		PCOLCE2	0.434198	0.626454		Oxnad1	-0.464249	0.0298639		Nkg7	0.551008	0.525656
Gpm6b	0.283036	0.802809		Ssx2ip	0.481235	0.626454		Cox10	-0.482471	0.0298823		Mfap4	0.516395	0.525656
Ccng2	-0.262344	0.802809		Wipf3	-0.324205	0.626605		Hrct1	0.572893	0.0298823		Fzd2	0.654762	0.526403
LOC100360087	0.214733	0.802809		Ccpg1	-0.333479	0.627072		LOC102546764	-0.99699	0.0299768		Ccdc107	0.339282	0.526403
Ubxn2a	-0.246236	0.802809		Pkp2	-0.306579	0.627072		Plekha3	0.481352	0.0300606		Maged1	0.306945	0.526403
Ttll7	-0.378987	0.802809		Rfc3	0.374481	0.627072		Ppial4d	0.638385	0.0300606		Tmx2	-0.314518	0.526403
Colec11	-0.679041	0.802809		Efnb3	-0.360853	0.627072		Sesn1	-0.551891	0.0300606		mrpl11	-0.326889	0.526403
Bmp1	0.325699	0.802809		Immp1l	-0.406439	0.62712		Pcyox1	-0.465384	0.0301319		Vamp1	-0.333992	0.526403
Itgbl1	0.227787	0.803604		Adam10	0.328665	0.628523		Sema4a	-0.69018	0.0301711		Kbtbd3	-0.537684	0.526403
Usp13	-0.222896	0.803604		RGD1563091	0.531111	0.628523		Baalc	-0.726197	0.0301908		Csnk1d	0.305284	0.526521
AC132720.1	0.304086	0.803604		Fam73b	-0.311641	0.628523		Trpc4ap	-0.444752	0.0301908		Slc6a8	0.310815	0.528408
Tuba1c	0.300096	0.803604		Cryab	-0.371238	0.628622		Mt-nd2	-0.472027	0.0302587		Ifit3	-0.452652	0.528408
Cacna2d1	0.293337	0.803604		Tprkb	0.393189	0.629043		Fzd6	0.617469	0.0302998		AABR07003049.1	2.69846	0.529752
Gprasp2	0.514412	0.803604		Stc2	0.545697	0.631024		Olfml3	0.692783	0.0303401		Lmna	0.305113	0.529752
AABR07065923.1	-0.448365	0.803604		Got1	-0.346143	0.631315		Foxn3	-0.584625	0.030383		Ssr2	0.293785	0.529986
Fam20a	0.460218	0.803604		Higd1b	0.319887	0.631315		Zfp36	-0.685173	0.030383		Fxyd3	-0.759579	0.530265
Fam98a	-0.237886	0.803604		Ccdc90b	0.323286	0.631828		Arpc1a	0.436096	0.0304268		Rassf3	-0.293874	0.530683
RGD1559731	-0.442794	0.803604		Rufy3	-0.333033	0.631828		Ppa2	-0.477467	0.0306049		RT1-DMa	0.401131	0.531156
Ufsp1	0.285586	0.805018		Zfp36	-0.357323	0.631828		Fam107b	0.615588	0.0306507		F8a1	-0.3202	0.532035
Rnf40	0.313282	0.80507		Lgr6	-0.521831	0.631828		Tlcd1	0.64595	0.0307113		Arhgap1	0.320867	0.532037
Bud31	-0.209865	0.80507		Tnfaip6	0.54104	0.631828		Cdc37	-0.452723	0.030811		Ppp3cb	-0.307678	0.532037
Ercc3	-0.221517	0.80507		Car2	-0.552439	0.631828		Trpc1	-0.656767	0.0309		Pknox2	-0.445717	0.532037
Pdgfd	-0.483583	0.80507		Hcn2	0.315378	0.631828		Hsf4	-0.705973	0.0310369		Bbip1	0.508829	0.532461
AABR07008940.1	-0.271981	0.80507		Glb1l	0.529491	0.632191		Acsl5	0.467814	0.03118		Mmp23	0.43975	0.532461
Atp1a2	-0.234331	0.80507		Hmgcl	-0.331594	0.632191		Dync1li2	0.441247	0.03118		Ddah1	-0.325423	0.532461
Timm9	-0.228135	0.80507		Shmt2	-0.309228	0.632191		Chpt1	-0.478531	0.0312615		Nebl	-0.353784	0.532461
Usp9x	-0.280684	0.80708		Was	0.485381	0.632191		Ripk3	0.882908	0.0313545		Tnik	-0.55033	0.532461
C1qbp	-0.205173	0.807183		Cox10	-0.325399	0.633107		Gbp1	-0.761788	0.0314735		AC126148.2	-0.673664	0.532461
Mfge8	-0.208452	0.807183		Mcat	-0.317213	0.634972		Cpxm2	1.11319	0.0315045		Slc37a2	-0.742308	0.532461
Ocel1	-0.262677	0.807183		Inip	0.479986	0.634972		Akr1b1	-0.452503	0.0316555		Lpl	-0.326666	0.532654
Plk2	-0.298108	0.807183		LOC100911403	1.30696	0.634972		Mettl9	0.451343	0.0316555		Unc5b	0.415789	0.5333
Ccl27	0.601354	0.807183		RGD1562725	-0.747708	0.634973		Fbxo9	0.490698	0.0316571		Tmem159	-0.306423	0.5333
Aspn	0.321737	0.807371		Tmem182	-0.337328	0.634973		Akap7	-0.564657	0.0319063		Itga7	-0.32598	0.5333
Rec114	-0.359592	0.807371		Kdm6b	-0.404555	0.634973		Lmnb2	0.899027	0.0319063		Pim2	-0.657725	0.5333
Casp6	-0.588903	0.807371		Ttc30b	0.496651	0.636573		Rpa1	-0.455323	0.0319063		Cyth4	0.5482	0.533745
Trub2	-0.216995	0.807371		Rn50_11_0375.8	-0.491971	0.636862		Lonp2	-0.455801	0.032103		Alox5ap	0.488734	0.533745
Creb3	-0.218682	0.808154		Fam118a	0.494506	0.637298		Bri3	0.497153	0.0321287		Abhd2	0.459354	0.533745
Cox7b	-0.214632	0.808154		Spsb1	0.507997	0.637633		Snx6	0.486053	0.0321753		Arrdc4	0.40574	0.533745
Reg3b	0.743338	0.808154		P3h1	0.366525	0.637633		Hopx	0.696751	0.0324724		Gpat4	0.342934	0.533745
Insr	-0.286786	0.808154		Hebp1	0.348837	0.638602		Thrb	-0.540416	0.032646		Snx27	-0.316079	0.533745
Map1a	-0.354495	0.808154		LOC103693999	-0.42208	0.639545		Ptrh1	0.955309	0.0327153		Slc25a20	-0.324197	0.533745
Guk1	-0.230159	0.808154		Dedd	0.307619	0.639624		Eef1a1	0.487443	0.0327566		Grhpr	-0.338162	0.533745
Zbtb8os	-0.241439	0.808154		Sdr39u1	-0.359483	0.640688		RGD1562114	0.544283	0.0327566		Rgs6	-0.353946	0.533745
AABR07058124.3	0.624358	0.808154		AABR07050646.1	-0.70233	0.640688		Stau2	-0.451825	0.0327566		Ppcs	-0.355092	0.533745
Slc35e4	0.343353	0.808154		LOC103690149	-0.742595	0.640688		Xirp2	0.738976	0.0327566		Mt-nd3	-0.360531	0.533745
Agap1	0.279981	0.80883		Lta4h	0.331005	0.640688		Nt5c1a	-0.853347	0.0328855		Oxld1	-0.366014	0.533745
Mrpl35	-0.214568	0.809099		Ostf1	0.301129	0.640688		Sf3b6	0.464064	0.0328855		Pex16	-0.368482	0.533745
Rab3a	0.218025	0.809099		Tradd	0.424557	0.640874		Kcnmb4	0.959398	0.0329328		Ak4	-0.387437	0.533745
Adgrg1	-0.23821	0.809099		St8sia4	0.449404	0.641416		Agpat4	0.633986	0.0330504		Acot3	-0.391112	0.533745
Pla2g2a	0.347488	0.809099		Perp	-0.444492	0.641535		Cdr2	0.599959	0.0331327		Arrdc2	-0.566681	0.533745
Sft2d2	0.307712	0.81134		Itgb2	0.445684	0.641678		Lbhd1l1	0.481822	0.0331327		LOC102554315	-0.76994	0.533745
Tsen34l1	0.348285	0.811516		Kpna1	-0.339317	0.641678		Twf1	0.533334	0.0331327		Hsf2	0.456637	0.534123
Dld	-0.209166	0.812005		Sema3f	0.436312	0.641678		Ube2i	0.519113	0.0331327		Dhrs7b	0.30338	0.534123
Chchd1	-0.219267	0.812991		Ptgr1	0.33786	0.641678		Rtn4rl2	-1.10518	0.0331943		Ifitm2	0.295341	0.534123
Gabbr1	0.307869	0.812991		Ldhb	-0.328964	0.641678		Txndc12	0.420007	0.0331943		Rn50_19_0706.2	-0.570115	0.534123
Cd14	0.381439	0.812991		Pdcd10	0.30797	0.641866		Prkar2a	-0.50738	0.0333632		Fam13a	-0.413529	0.534631
Sepn1	0.217611	0.813116		RGD1561161	-0.677399	0.641866		Stat1	-0.449585	0.0334104		Lrpprc	-0.297915	0.535516
Nr2c2	0.352065	0.813272		Syce2	-0.473702	0.643821		Cap1	0.42921	0.0335257		Acadl	-0.296071	0.536351
Fth1	-0.206428	0.813272		Fah	0.615733	0.643821		Ikbkb	0.502738	0.0335634		Masp1	-0.349169	0.536351
Mt-nd6	-0.243242	0.813272		Prelid1	0.325127	0.644175		42436	-0.516587	0.0335803		Rrad	-0.357767	0.536351
Sult1a1	0.524683	0.813792		Rab34	0.344654	0.644576		Lilrb4	0.818946	0.0338462		Usp18	-0.387042	0.536351
Dis3l2	0.311173	0.814134		Arhgap4	0.640271	0.644576		Rpl39	0.523388	0.0340351		Rpl26	0.308343	0.53755
Mrps2	-0.222282	0.814134		AABR07049541.1	-0.394162	0.644576		Ccdc28b	-0.527445	0.0340892		Inpp4b	-0.421299	0.53755
Os9	0.240537	0.814605		St6galnac6	-0.322311	0.644576		Prph	0.654564	0.0341741		Stat5a	-0.46736	0.53755
Ndufs4	-0.212859	0.814759		Fgf9	0.575339	0.644576		Tubgcp6	-0.662188	0.0341741		Stard3nl	0.312488	0.537952
Kctd6	-0.360244	0.814759		Igfbp3	0.545303	0.644576		Aldh5a1	-0.481734	0.0342413		Pigx	0.319247	0.538576
Drg2	0.239866	0.814759		Acy3	0.514235	0.644576		Adcy9	-0.88414	0.0343297		LOC691931	-0.458386	0.540195
Unc5b	-0.304318	0.814759		LOC100362342	0.578212	0.644576		Ctla2a	0.521231	0.0343329		Gja1	-0.464519	0.542053
Fkbp3	-0.209599	0.814759		Gamt	-0.323961	0.644576		Pde1a	0.63638	0.0344706		Pbld1	0.368304	0.542161
Gipc2	-0.270032	0.814759		Irx3	-0.411058	0.644576		Carhsp1	0.434482	0.0344763		AC098750.1	2.12423	0.542261
Lmod3	0.234925	0.816682		AC115371.1	-0.532985	0.644576		Prosc	-0.449923	0.0344763		Syce1l	0.629785	0.542261
Pnrc1	-0.271877	0.817324		Mdm1	0.512194	0.644576		Mgmt	0.498531	0.034625		Crlf1	0.625973	0.542261
B4galt4	0.296989	0.817324		AABR07048308.2	-0.724943	0.644576		Enpp2	-0.649192	0.0346654		Sgsm2	0.350083	0.542261
Myd88	0.310859	0.817324		Scx	-0.443857	0.644576		G6pd	0.500742	0.0348238		Pxk	0.32666	0.542261
Cops9	-0.225613	0.817324		Cobl	0.586847	0.644576		Serf2	0.427224	0.0350158		Chtf8	0.313279	0.542261
Tceal8	-0.233197	0.817921		1700007B14Rik	-0.364442	0.644576		Armcx3	0.492131	0.0350933		Dnajb6	0.302152	0.542261
Mmgt1	-0.263137	0.817921		Gtpbp1	-0.344345	0.644576		Plpp1	0.546889	0.0355657		Sh2d3c	-0.299638	0.542261
Ppt1	0.226282	0.817921		Cd274	-0.38057	0.644576		Msc	1.07909	0.0355858		Rpa1	-0.326025	0.542261
Dnaja4	-0.222166	0.817921		Acsl5	0.323664	0.644576		Ldb3	-0.50859	0.0356392		Ppp1r3d	-0.332849	0.542261
Rpp25l	0.317205	0.817921		Zwilch	0.689037	0.644576		Gltp	0.492579	0.0358435		Slc25a10	-0.349561	0.542261
Slc22a1	-0.454392	0.819029		S100a6	0.38986	0.644891		Klhl2	0.577244	0.0358435		Lmod3	-0.356619	0.542261
Pla2g15	0.311355	0.819029		Ccdc127	-0.308338	0.645226		LOC100364835	1.12242	0.0358534		Ganc	-0.469426	0.542261
uk17	-0.392994	0.819029		Hhex	0.425822	0.645226		Fjx1	0.995409	0.035901		Rap2b	0.654009	0.542517
Arpp19	-0.229336	0.819029		Lmtk2	-0.422703	0.645226		Slc25a15	-0.497255	0.035929		Eef1a1	0.304619	0.542517
Zfp106	0.227769	0.819029		Clmp	0.515761	0.64525		Cnrip1	0.55561	0.035945		Ghr	-0.307054	0.542728
Dclk1	0.447093	0.819029		Rn50_17_0383.1	0.431927	0.646523		Anp32e	0.437576	0.0360732		Hnrnph2	0.286599	0.543408
Cilp	-0.486501	0.819029		Tmx4	-0.356873	0.646523		Aldh6a1	-0.542122	0.0361149		Cited4	-0.357662	0.543408
Rn50_11_0375.8	-0.41925	0.819029		Irf8	0.426306	0.646833		Gpr153	0.733869	0.0363214		Uba2-ps1	0.338322	0.543738
Ptgds	-0.479193	0.819029		Mtap	0.507427	0.646833		Thnsl2	-0.489593	0.0363214		AC107531.3	0.645786	0.543879
Pik3cg	0.507404	0.819029		Epb41l1	-0.37111	0.647139		LOC100909732	-0.457046	0.036383		Abcc8	-0.38692	0.543907
Rps6ka1	0.458163	0.819029		Rn50_X_0743.2	-0.656057	0.647604		Kdr	-0.47116	0.0364418		Arhgef37	-0.4333	0.543936
Rnf5	-0.218202	0.819029		RGD1560795	0.420771	0.650055		Tmod3	0.434565	0.0367659		Tomm34	0.313709	0.544159
Six5	0.365416	0.819029		Id1	-0.327548	0.650055		Dact3	0.929575	0.0368244		Haus8	-0.408147	0.545102
Noct	-0.315191	0.819029		G6pd	0.363706	0.650055		Msantd2	0.720415	0.0368244		Slc22a17	0.352013	0.545675
LOC691418	-0.510364	0.8196		Ikbkb	-0.323237	0.650055		Pspc1	-0.4892	0.03683		Synj2bp	-0.30023	0.545675
Ndufb4	-0.228564	0.819915		Rhot2	-0.310801	0.650807		Klhl5	0.611675	0.03691		Pgap3	0.45944	0.546402
Prf1	0.523799	0.819915		Inha	-0.340118	0.650817		Pabpc4	-0.464976	0.03691		LOC102555727	0.392664	0.546402
Slc50a1	0.318183	0.819915		Zdhhc9	0.367637	0.651003		Tut1	-0.751165	0.0369707		Anxa10	0.455815	0.546972
Crhr2	0.476923	0.820498		Ptpn18	0.51424	0.651003		Phf24	0.65387	0.0370004		Hacd1	0.359818	0.546972
Yeats4	-0.214501	0.820498		Pcp4l1	-0.323787	0.651003		RGD1305645	0.865024	0.0370797		Mgst3	-0.293591	0.546972
Sgk3	0.450313	0.820498		Rac3	0.815642	0.651003		Rpl3	0.540108	0.0370797		AABR07015850.1	-0.341419	0.546972
S1pr1	-0.291462	0.820498		Ltbr	0.316243	0.651003		Casp6	0.940527	0.0370882		Wnt5b	-0.527701	0.546972
Ndufa1	-0.20856	0.821156		Atp1b2	-0.335082	0.651239		Rps4y2	0.660743	0.0371179		Auts2	-0.626933	0.546972
Plpp6	-0.341211	0.821158		Ppib	0.329123	0.652579		Gm8369	0.885737	0.037217		Gprc5c	-0.67209	0.547339
Cfap36	-0.214554	0.821585		Slc22a3	-0.483993	0.653073		Inpp5f	0.669574	0.037217		Sema3g	-0.503223	0.547681
Adamts19	-0.347034	0.821627		Plekhg3	0.587797	0.653073		Rala	0.487846	0.037217		Higd2al1	0.842236	0.547749
Slc35c2	0.242662	0.821627		Myof	0.534304	0.653073		Ugt1a2	0.672029	0.037217		Tssc4	0.347707	0.547749
Slc9a3r2	-0.294899	0.822495		Uba2-ps1	-0.329861	0.653073		Nt5c2	0.457105	0.037373		Dld	-0.308731	0.547749
Pcolce	0.223932	0.822647		Mfn2	-0.309594	0.653073		Tmem220	-0.928036	0.037373		Ndn	0.664524	0.548904
Cped1	0.284265	0.822647		Tmem41a	0.351099	0.653073		Kcnq1	-0.452004	0.0374067		Cd300lg	0.442796	0.548904
Ltbr	0.222856	0.822647		Bcl2	0.636531	0.653073		Gnpat	-0.465342	0.0374689		Ppia	0.288863	0.549098
Phospho1	0.211192	0.822647		Tango2	-0.32912	0.653073		Samsn1	0.984946	0.0374689		Atp5s	-0.341428	0.549098
Gatsl2	0.48783	0.822647		Tmem243	0.422085	0.653103		Gng8	0.908746	0.0374943		Fkbpl	-0.354142	0.549098
Zfp37	0.414053	0.822647		Ubc	-0.319197	0.653211		RGD1311756	-0.548208	0.0375305		Smarce1	0.283294	0.549897
Zfp827	0.408421	0.822647		Rogdi	-0.306209	0.653211		Col14a1	0.517977	0.0375921		Prep	-0.33102	0.549897
AABR07001512.1	0.48971	0.822647		Rorc	-0.435013	0.653211		Mrpl36	0.436698	0.0377525		LOC103692165	0.681514	0.550206
Rgs10	0.296136	0.82293		Hyal1	-0.633417	0.653841		St3gal1	-0.465441	0.0377525		Fam46c	-0.569992	0.550677
Supv3l1	-0.22496	0.82293		Elp2	-0.299855	0.653841		LOC100911361	0.416967	0.03782		Lmo2	0.358517	0.550697
AC112624.1	-0.363152	0.82293		Mpdz	-0.371018	0.654403		Wdr73	0.607974	0.0378877		RGD1305938	-0.488462	0.550851
Anapc15	-0.256099	0.82293		Fam114a1	0.474077	0.654403		Rab3il1	0.52448	0.0379973		Prpsap1	0.305812	0.551342
Tmem126a	-0.241997	0.823072		Flnb	-0.429788	0.654403		Taz	-0.429965	0.03803		B9d2	0.420967	0.552774
Ctgf	-0.384086	0.823341		Arid3b	-0.638933	0.654403		Naxe	-0.430621	0.0381054		Mrpl19	-0.290761	0.552774
Epb41l2	0.301462	0.823717		RGD1305587	0.574252	0.654403		Efnb3	-0.535579	0.0382188		Rnf41	0.323208	0.553569
Ctsh	0.21156	0.823717		Atg2a	-0.398157	0.654403		RT1-Ba	-0.724476	0.0386049		Dyrk3	0.637582	0.554268
Anxa5	-0.222558	0.825379		Nxn	0.379207	0.654403		Fgf7	-1.19358	0.0386109		Tmem141	0.295246	0.554268
B2m	-0.213112	0.825379		Fgf18	0.466074	0.654606		Ica1	0.636615	0.0386109		Dnm1l	-0.306077	0.554268
Sumo1	-0.224066	0.825379		Tmcc2	-0.328194	0.654606		B4galnt1	0.540157	0.0389387		AABR07013154.2	-1.61002	0.554268
Foxp1	0.372724	0.825379		Arf4	0.315696	0.656477		Thap4	-0.451517	0.0389504		Tnfrsf1a	0.330348	0.554292
Med22	-0.64881	0.825379		AC130232.1	0.72635	0.657138		Nsd1	-0.631372	0.038992		Grb10	0.303726	0.555715
S1pr2	0.287091	0.825379		Csrnp1	-0.396464	0.657138		Phldb1	-0.416792	0.0391424		Ak6	0.316708	0.555872
Mavs	-0.216255	0.825379		Slc25a14	-0.467415	0.657506		Ankrd42	0.880219	0.0391641		Fbxo40	-0.298316	0.558079
Rab21	-0.247204	0.825379		Uba2	-0.315741	0.657506		Cnp	0.543752	0.0393006		Tmem246	-0.318186	0.558935
Vps29	-0.209419	0.825729		Cbr3	0.444893	0.658201		Usp36	-0.541122	0.0394715		Tmem41a	-0.380482	0.559027
Idh3B	-0.199337	0.825729		Slc2a9	0.636718	0.661244		Anks1a	-0.524104	0.0396075		Irf3	0.418534	0.559548
Mier2	0.388619	0.825729		Srd5a3	0.302136	0.661307		Cd200	0.44749	0.0396528		Rrbp1	0.372523	0.559548
Crcp	-0.264844	0.825729		AABR07063082.1	0.516018	0.663806		Rbl2	-0.479176	0.0397665		Tmem177	-0.379922	0.559548
Tomm20	-0.198085	0.825729		Slc16a11	-0.653688	0.665393		Rab3ip	0.492294	0.0397806		S100a11	0.349418	0.559771
Emc7	-0.205793	0.8262		Synpo	-0.336702	0.665625		Etfb	-0.435829	0.0398961		Ino80c	-0.298543	0.559771
Rsl24d1	-0.23279	0.826805		AC096201.1	-0.544275	0.665803		Fign	-0.983527	0.0398961		Mtor	-0.359833	0.560493
Epc1	0.3118	0.827409		Abcg3l1	0.413634	0.666648		Pank4	-0.473358	0.0398961		Fbxo21	-0.400101	0.560512
Mxi1	-0.221823	0.827581		Prdx5	-0.324776	0.667341		Man2c1	-0.417579	0.0399998		Samhd1	-0.542286	0.560699
LOC100911516	-0.219018	0.828118		LOC100909732	-0.319697	0.667341		Rfc3	0.536467	0.0399998		Thbd	0.32696	0.560981
Mrps36	-0.206387	0.828173		Trpv2	0.621586	0.668445		Slco3a1	-0.46751	0.0400673		Tnfrsf25	0.688851	0.560994
Ehbp1	-0.281957	0.829246		LOC100911483	-0.326866	0.668445		Rps6ka5	-0.595788	0.0400976		Fbxo45	-0.625559	0.560994
Cxadr	0.324748	0.829276		Dock9	-0.346668	0.668445		Ces1d	-0.570432	0.0401407		AABR07000121.1	0.703702	0.561345
Coq10a	-0.231861	0.829276		Rps18l1	-1.32324	0.668573		Tmcc2	-0.469138	0.0402233		Txlnb	-0.296924	0.561345
AABR07001497.1	-0.249285	0.829276		Nans	0.311503	0.669822		Gja4	0.526864	0.0402657		Arhgap5	-0.334798	0.561345
Vdr	-0.352719	0.829276		Map1a	-0.324939	0.670123		Scamp1	-0.431854	0.0403183		Sp4	-0.566719	0.561345
Ogfrl1	-0.315687	0.829276		Ssh3	0.468471	0.670123		Efr3a	-0.449032	0.0407096		Calm2	0.294246	0.561522
Dgkd	0.240062	0.830719		Epn3	0.851204	0.670123		Rn60_17_0530.1	0.433223	0.0407096		Atp9a	0.339708	0.562475
Crym	-0.342453	0.831083		Twist1	0.530086	0.670123		LOC100912566	-0.488897	0.0408019		Dkc1	0.314189	0.562475
LOC100910316	0.525306	0.831449		Efhc1	0.65797	0.670123		Wnk1	0.433627	0.0408813		LOC100910990	-0.582226	0.562475
Rpia	-0.207765	0.83156		Rn60_20_0038.1	0.5622	0.670123		Triqk	0.786432	0.0408815		LOC103690006	0.353228	0.562921
Vegfc	-0.398255	0.83156		Bcor	-0.43863	0.670123		Cd300e	-0.595867	0.0409885		Ghrl	-0.73707	0.563643
Coa6	-0.264383	0.832452		Slc8a1	-0.333166	0.670123		Cnpy4	0.588836	0.0412213		Cd163	0.873183	0.564007
Mrpl37	-0.200008	0.833229		Vcl	-0.317114	0.670123		Syt14	-0.892372	0.0413232		Scpep1	0.342253	0.564007
Yif1a	-0.211947	0.833229		Sgf29	-0.336313	0.670123		Nagk	0.521557	0.0413692		Auh	-0.285242	0.56407
Lama4	-0.22448	0.833229		Myo1e	-0.385543	0.67086		Cacna1c	-0.569075	0.0413959		Rilp	-0.31714	0.564092
Cpe	-0.22985	0.833229		Gmds	0.488363	0.671276		Uckl1	-0.459146	0.0413959		RGD1566029	-0.548959	0.564092
Zeb2	0.299306	0.833229		Atp5a1	-0.323384	0.671316		Fbxo5	1.02412	0.0413964		Purb	-0.320404	0.56597
Ttc9	-0.376895	0.833229		Slain2	-0.313449	0.671316		Emilin1	0.580505	0.0414274		Mx2	-0.365089	0.566476
Ogfr	0.218307	0.833229		Nt5c2	-0.312415	0.671316		Uqcc1	-0.457922	0.0414274		Bcl2a1	0.649722	0.567094
Vdac1	-0.201981	0.833229		LOC100911721	-0.532141	0.672249		Ern1	-0.62421	0.0415301		Deaf1	0.341937	0.567094
Trappc2	-0.240112	0.833229		Man2b1	0.32412	0.672249		Ccdc109b	1.12688	0.0415715		Rpl41	0.331925	0.567094
Epb41	0.248183	0.833229		Slc9a6	-0.390461	0.672481		Epb41	-0.457128	0.0416451		Slc25a46	-0.321568	0.567573
Zcchc10	-0.410291	0.833229		Synpo2l	-0.381702	0.672481		Arl5a	0.45137	0.0416682		Zfp866	-0.546006	0.567717
Acat2	0.505931	0.833229		AABR07030544.1	0.748994	0.672481		Ptma	0.509969	0.0416682		Tmem43	0.363413	0.567914
AC130391.3	-0.217331	0.833229		Cited2	-0.340753	0.673725		Rcc1	0.629728	0.0416682		Sh3gl1	0.319072	0.567914
Echs1	-0.210453	0.833229		Ndufs2	-0.308142	0.674463		LOC100911911	0.69211	0.0418644		Rpl34-ps1	0.295112	0.567914
Scp2	-0.203352	0.833229		Aplf	0.527513	0.674463		Itgbl1	0.5945	0.0419157		Dsp	-0.312318	0.567914
Lrrk1	0.442642	0.833229		Galm	0.369777	0.674463		Mul1	-0.500359	0.0419536		Prf1	0.741935	0.5686
LOC500584	-0.368569	0.833229		Tln2	-0.421312	0.674463		Nt5dc2	0.954793	0.0420436		Dynlt1	0.361785	0.5686
Nfatc2	0.468637	0.833683		Meis1	0.374141	0.674463		Shroom3	-0.476027	0.0420491		Snrnp70	0.314442	0.5686
Dlc1	0.211011	0.833683		Cd163	0.704833	0.674463		Zfp955a	-0.581131	0.0420491		Ugcg	-0.342553	0.5686
Ano10	0.217424	0.833683		Ankrd42	0.575822	0.674463		LOC499136	0.541116	0.0420661		Laptm5	0.312135	0.568769
H2afj	-0.24516	0.833683		Elk3	0.3224	0.674463		Atp5a1	-0.462852	0.0421806		Ocel1	0.320423	0.56906
Pdlim1	-0.214123	0.833683		Mitd1	0.361709	0.674463		AABR07049149.1	-2.03364	0.0423143		Ptprm	-0.3175	0.56906
Arpc1b	0.239723	0.833683		Brf1	0.360586	0.674733		Cd302	0.522256	0.042482		Tor3a	-0.322641	0.56906
AABR07059198.1	0.436396	0.833683		Cyp4f37	0.698074	0.674733		Sdc2	0.482773	0.042643		Fdx1	0.30478	0.569506
Sestd1	-0.247339	0.833683		Dhx58	0.491235	0.674733		Ikbkap	-0.56135	0.042744		LOC100911033	0.923242	0.569991
Sdhaf4	-0.248842	0.833683		Lnpep	-0.773959	0.675161		Isg20	0.637214	0.042744		Dlg4	0.651582	0.569991
Kmt5a	-0.231291	0.833683		Cox6a2	-0.30272	0.675161		Gtpbp8	-0.572708	0.0427441		Proser3	0.38411	0.569991
Tysnd1	0.283769	0.833683		Psmd1	-0.306352	0.675161		Heph	0.562429	0.0427441		Rn50_10_0890.5	0.349373	0.569991
Prex1	0.318285	0.833683		Txlnb	-0.336104	0.675161		Tp53i11	0.46082	0.0427441		Ctsl	0.306137	0.569991
Ccdc8	0.377515	0.833683		Fam107a	-0.533162	0.675161		Cyp4b1	-0.622575	0.0427972		Hdlbp	0.272748	0.569991
Cpq	0.241784	0.833683		Cyb5r4	0.309892	0.675161		Irs1	-0.742035	0.0428263		Dpp4	-0.321484	0.569991
Slc20a2	0.238661	0.833683		Coq10a	-0.322539	0.675161		Csgalnact1	0.681261	0.0428669		Esrrg	-0.323451	0.569991
Sap18	-0.240397	0.833683		LOC100362453	-0.341073	0.675161		Il17ra	0.578213	0.0429654		Faxdc2	-0.356412	0.569991
Fbxo25	-0.333578	0.833683		Zer1	-0.300436	0.675161		Kifc2	-0.763824	0.0429908		RGD1559731	-0.534674	0.570403
Zfp358	0.234738	0.833683		Gpc4	-0.315159	0.675378		Pde4c	-0.831235	0.0431681		Arl14ep	-0.310465	0.570515
Anapc13	-0.233909	0.833683		LOC685067	0.422406	0.675378		Dolk	-0.451771	0.0434372		Jmjd7	-0.47182	0.570515
Fam96a	-0.220912	0.833683		Kcnj11	-0.334992	0.675378		LOC103691744	-1.03805	0.0435377		Ccnd3	0.276341	0.572588
Ubl4a	-0.211588	0.833683		Zfp52	0.636841	0.676961		Bphl	-0.450054	0.0437611		Flvcr2	-0.544758	0.572588
Ndufaf6	-0.264225	0.833683		Klhl40	-0.55277	0.677302		Akr1c14	0.448649	0.0437776		Hnrnpm	0.274575	0.572881
RGD1562310	0.357523	0.833683		Tcirg1	0.385287	0.677302		Dkk3	0.441243	0.0439394		Kctd14	0.677961	0.572913
Parl	-0.206199	0.833683		Edem1	0.406226	0.6774		Pick1	-0.494273	0.0439394		Sc5d	-0.371551	0.572913
Tor1aip1	0.23466	0.833683		Fbxl20	0.373409	0.677514		Rps27a-ps1	0.431602	0.0439394		Pik3r1	-0.395366	0.572913
Iqgap2	0.468373	0.833683		Ndufa8	-0.30193	0.677554		Bhlhe40	-0.612525	0.0446308		Serac1	-0.538971	0.572913
Cebpd	0.390586	0.833683		Gatb	-0.316774	0.677567		RGD1561796	0.645405	0.0446308		Crebrf	-0.380706	0.573359
Foxo4	-0.21018	0.833683		Ptn	0.541346	0.677567		Crebl2	-0.534417	0.0446411		Jchain	-0.671662	0.573359
Ryr2	-0.27412	0.833683		Esrra	-0.314118	0.677567		Cep41	0.879278	0.0447949		Slc8b1	0.538161	0.573883
Adssl1	0.212148	0.833683		Supt6h	-0.332963	0.677567		Scrn3	-0.550528	0.0447949		Grap	0.481933	0.573883
Scpep1	0.228427	0.833683		Glrx	0.369711	0.677567		Zbtb43	-0.674631	0.0448002		Fndc1	0.441629	0.573883
Camta2	0.317192	0.833683		Anapc15	0.310361	0.677567		Nfatc2	-0.840388	0.0448139		Sh3d19	0.426897	0.573883
Scd2	0.24338	0.833683		Tgfb1i1	0.409153	0.677567		Nudt12	-0.502105	0.0448397		Mrpl36	0.344592	0.573883
Txnrd3	-0.249741	0.833683		Phtf2	-0.310654	0.677567		Arhgap26	-0.843002	0.0449812		Col6a1	0.313749	0.573883
Cln8	-0.263056	0.833683		Nme7	0.428755	0.677567		Arhgap19	0.979782	0.0450913		Fam49b	-0.287153	0.573883
LOC100361706	0.753932	0.833683		E2f6	-0.304125	0.677567		Bex3	0.455746	0.0452428		Zfp266	-0.328009	0.573883
Cyba	0.291834	0.833683		Tmem183a	0.311323	0.677567		AABR07012039.1	1.5307	0.0452488		Mbp	-0.717433	0.573883
Dstn	-0.240355	0.833683		AABR07040624.1	0.346854	0.678662		AC107531.3	-0.774256	0.0452488		Ncf4	0.697676	0.57415
Nectin3	-0.420561	0.833683		Uba1	-0.288399	0.679285		Cyp4f5	-0.502771	0.0452488		RT1-Bb	-0.367206	0.574975
Gpatch2l	0.34471	0.833683		Ninj1	0.356423	0.679285		Rgma	-0.477162	0.0452488		Cux2	-0.507972	0.575981
Mknk2	-0.226013	0.833683		Parva	0.31876	0.679285		Kdelc2	0.420325	0.0452718		Nt5e	0.378914	0.576662
Bcap29	-0.209276	0.833683		Vash1	0.58483	0.679285		Spata6l	-0.608532	0.0452718		LOC679823	0.311144	0.577117
Ttc1	-0.214402	0.833683		Iqcb1	-0.385388	0.679285		Lat	-1.05803	0.0457605		Optn	-0.288	0.577117
Smtnl2	0.461043	0.833683		Uggt2	0.697401	0.680446		Fam167b	0.900235	0.0458009		Sipa1l1	0.388881	0.577574
Frmd5	-0.233576	0.833683		Rcn3	0.347022	0.680857		Cyb5r4	0.446813	0.0460549		Tuft1	-0.545365	0.579427
Tsc1	0.353314	0.833683		Bcar3	-0.459723	0.682527		Pcca	-0.483586	0.0461234		Acadsb	-0.340444	0.579547
AABR07026997.1	0.283494	0.833683		RGD1564450	0.355569	0.683176		Pcna	0.442633	0.0461606		Hyal2	0.284624	0.580935
Mt-cyb	-0.196623	0.833683		Vrk1	0.429646	0.683889		Vtn	-0.467016	0.0465117		Cmklr1	0.388397	0.581962
Cycs	-0.227747	0.833683		Efnb2	-0.31291	0.684006		Ltbr	0.424025	0.0467379		Slc35d1	-0.373822	0.582543
Fermt2	-0.220436	0.833696		Gstcd	-0.387167	0.684006		Clpx	-0.419069	0.0467522		Oaf	0.294942	0.583443
Medag	0.380483	0.833696		Hsdl2	-0.303039	0.684284		Cxcl12	-0.445045	0.0469953		Gnb2	0.273264	0.583443
Zdhhc1	0.239928	0.833696		Cnp	0.385171	0.684426		AABR07047744.1	-0.556826	0.0470152		Tm6sf1	-0.335347	0.583443
Smug1	0.362285	0.833696		Dzip1	0.596558	0.685536		Trib2	0.456174	0.0470268		Pdk1	-0.286278	0.58381
Il11ra1	0.205383	0.833696		Mbd1	-0.317991	0.685924		AABR07047750.2	-0.55682	0.0471054		Ext1	0.353995	0.584789
Gna12	-0.21292	0.833696		Crip1	0.391414	0.686362		Glb1	0.559839	0.0471965		Stip1	0.272157	0.587206
Dnmt3a	0.430768	0.833696		Yod1	-0.62299	0.686362		Eif4ebp2	-0.523154	0.0472787		Mxra7	-0.361113	0.588368
Dclre1b	0.415302	0.833696		A3galt2	0.389234	0.686724		Kdm8	-0.419525	0.0472882		Ubr1	-0.407635	0.588536
Rell1	0.344805	0.833696		Cmpk1	0.293603	0.687501		Nt5m	-0.448079	0.0472882		Ccdc9	0.343466	0.58885
Coq10b	-0.246362	0.833696		Zfp180	-0.351366	0.68757		Pfn1	0.415834	0.0474673		Id1	0.341891	0.58885
Il34	0.321063	0.833696		Snrk	-0.317846	0.68757		Pitpnb	0.56418	0.0475244		Cnpy3	0.32364	0.588899
Slc6a8	-0.214228	0.833696		Pcnt	-0.499696	0.68757		Mapk8ip1	-0.418022	0.0475796		Smim14	0.287078	0.588944
LOC100911196	0.357786	0.83394		Trappc2l	0.285007	0.6884		Npc2	0.410104	0.0476137		Tmlhe	-0.36951	0.588944
AABR07058884.3	-0.342899	0.83394		Ccl27	0.746633	0.688858		Ppp1r3a	-0.512936	0.0477368		Mcee	-0.290201	0.589016
Btnl9	-0.240759	0.834443		NEWGENE_1582994	-1.04372	0.688894		Tuft1	-0.792179	0.0477392		Inppl1	-0.306427	0.589192
AABR07025819.1	-0.494805	0.834443		Mrpl38	-0.307252	0.689343		Arhgef10l	-0.432497	0.0477569		Paox	-0.348103	0.589192
Pald1	-0.305607	0.835717		Rbbp8	0.382604	0.690093		Cyp2d4	-0.616324	0.0477569		Gramd3	-0.307198	0.589308
Imp3	-0.208128	0.835717		Lst1	0.560366	0.691473		Reep3	0.485619	0.0477569		Olfml1	0.421162	0.589714
RGD1562690	0.600117	0.835717		Ptpro	0.668878	0.691473		Rrm1	0.410212	0.0477569		P4ha2	0.320009	0.589867
Anxa1	0.236675	0.835717		Aars	-0.288682	0.691473		Ppp6r2	-0.432943	0.0477944		Trem2	0.741182	0.590141
Slc9a3r1	0.305127	0.836802		Fech	-0.317949	0.691473		Rps15a	0.481318	0.0478679		Nipa2	-0.318094	0.590197
Slc52a3	-0.487692	0.836802		Tspan8	0.332194	0.691473		Hnrnpa3	0.475956	0.0478703		Tlcd1	0.445515	0.590857
Sdhaf2	-0.200835	0.836802		Ddx24	-0.325552	0.691473		Inpp5j	0.669226	0.0479314		Smarcd3	-0.285726	0.590996
Tmod3	-0.211938	0.837503		Csf2ra	0.372212	0.692671		Ccdc68	-1.02452	0.0479712		Plaur	0.502749	0.591307
Mri1	0.273713	0.838134		Mpz	0.642694	0.692671		Suox	-0.505734	0.0480258		Ttc30b	-0.456091	0.591307
Hid1	0.309543	0.838134		Atpif1	-0.318468	0.692682		Ppp1r12c	0.438827	0.048328		Zscan20	-0.531453	0.591307
AABR07042821.1	0.197855	0.838134		42435	-0.366862	0.692782		Pxdn	0.46455	0.048328		Chchd2	1.76898	0.591333
Numb	-0.261698	0.838134		S100a9	0.493234	0.692782		Chmp2a	0.402732	0.0483556		Ppp3r1	-0.281409	0.591333
Ccdc65	-0.340713	0.838455		Endog	-0.310128	0.692795		Fam151a	-0.724469	0.0483556		Gda	0.492849	0.591759
Tdrkh	0.454957	0.838502		Fbxo44	-0.322748	0.693732		LOC500077	0.882599	0.0483556		Nid1	0.362359	0.591984
Rgmb	0.255067	0.838524		AC119603.1	0.809333	0.694646		Syce2	-0.6429	0.048392		Ndst2	1.16581	0.59229
Zfp763	0.399931	0.838524		RGD1566239	-0.29452	0.694822		Comtd1	0.590312	0.0485469		RGD1563400	0.609782	0.59229
Wdr73	-0.339489	0.838524		Sema4d	-0.351866	0.695012		Stat5b	-0.468847	0.0485469		Zw10	0.408183	0.59229
AABR07033745.1	-0.327249	0.838524		Pdcd4	0.298254	0.69516		Cd276	0.51658	0.0485477		Psmb10	0.315254	0.59229
Parp4	-0.220588	0.838524		Camk2g	-0.360782	0.69516		Pir	0.498439	0.0486023		Ndufaf1	-0.283622	0.59229
Fmnl1	0.278329	0.838524		Plscr4	0.326235	0.696751		Cpne8	0.598313	0.0489807		Asah1	-0.286921	0.59229
Ppp1r9b	0.250844	0.838524		Fap	0.495403	0.696867		Prrg4	0.955645	0.0490119		Kyat1	-0.289788	0.59229
LOC687508	-0.221413	0.839182		Adgra2	0.404001	0.6971		Tbc1d10c	-0.530995	0.0490256		Acox3	-0.314395	0.59229
Mkks	-0.21904	0.839182		Sdhd	-0.308472	0.698672		Rab4b	0.435107	0.0490749		Mospd1	-0.316724	0.59229
Lacc1	0.481008	0.839182		AABR07026797.1	-0.422979	0.698872		Tmem88	0.431736	0.0490849		LOC685067	-0.434661	0.59229
LOC100911515	0.229842	0.839182		Nmral1	0.399874	0.698872		Golga2	-0.412138	0.0493245		Dzip3	-0.571767	0.59229
Mybpc3	-0.209476	0.840283		Rpp21	0.301811	0.699698		AABR07039694.1	-0.62768	0.0495044		Msx2	-0.752654	0.59229
Fam173a	0.237727	0.840283		Arpc3	0.321261	0.699698		Aff1	-0.733977	0.0495404		Scamp4	0.298186	0.592635
Rexo2	-0.230797	0.840283		Podxl	-0.304907	0.700077		Rfc2	0.547511	0.0495404		Timm22	-0.30984	0.592635
Ppp1cc	-0.220102	0.840584		Wnt5a	0.460815	0.700627		Gna12	0.422006	0.0495634		Tpm3	0.309461	0.592875
LOC100910929	-0.242115	0.841454		Ehbp1	-0.303725	0.700627		Cklf	1.02052	0.0496959		Cib1	0.293655	0.592904
Nap1l3	-0.383139	0.841454		Fam104b	0.43038	0.700627		Rmnd5a	-0.436063	0.0497593		Ppm1k	-0.337954	0.592904
Epm2a	0.322309	0.841454		Mafb	0.617783	0.700627		AABR07026311.1	0.454526	0.0499461		Hyi	-0.322456	0.593099
Sertad4	0.399651	0.841454		Fads3	-0.293102	0.700627		Commd7	0.445852	0.0499461		AABR07036855.1	-0.301927	0.593215
Mrpl22	-0.199568	0.841454		Tasp1	-0.354476	0.700627		Mmp23	0.595602	0.0500606		Plin4	-0.390352	0.593215
Tmem189	-0.224395	0.841454		Msx2	0.581492	0.700627		Cdr2l	0.518529	0.0500694		Disp1	-0.58103	0.593215
Vamp8	0.212297	0.841454		LOC100911361	0.289532	0.700627		Yipf5	0.466269	0.0502438		Csad	0.397224	0.593218
Tpsb2	-0.3468	0.841454		Plek	0.482982	0.700627		Rbm24	-0.423459	0.050312		Srpk3	0.335156	0.593258
Zhx3	0.355715	0.841454		Snca	-0.798328	0.700627		Uap1	0.504031	0.050312		Oxr1	-0.298601	0.593258
Asap2	0.273414	0.841454		Cd14	0.497964	0.700627		Ikbip	0.509043	0.0503546		Ptk7	0.669193	0.593616
Tmem134	-0.191146	0.841454		Mpped2	0.381707	0.700627		Rxrg	-0.450629	0.0503831		Ms4a4a	0.625464	0.593616
Cyp4v3	-0.327395	0.841454		Anxa4	0.323855	0.700627		Hibch	-0.406021	0.050435		Ctsz	0.353979	0.593616
Me1	-0.218241	0.841454		Fahd1	-0.325142	0.700627		Marveld1	0.438003	0.050435		Rpl37a	0.295579	0.593616
Slc38a2	-0.231036	0.841454		Casp4	0.366544	0.700627		Psmd8	0.403544	0.050435		Sra1	0.280171	0.593616
Osbp2	0.341594	0.841454		Arhgap15	0.599063	0.700627		Rdh11	0.464187	0.050435		Mocs1	-0.33614	0.593616
Pex2	-0.216003	0.841454		Sod2	-0.277208	0.700627		Zfp498	-0.573786	0.050435		Sox12	-0.348312	0.593616
LOC100910275	0.211192	0.841454		Rabif	0.406461	0.700627		Parva	0.419891	0.0505239		Vav2	-0.386436	0.593616
Suox	-0.211364	0.841454		Nars2	-0.316247	0.700868		Gpt2	-0.65163	0.0505347		BC024978	-0.403628	0.593616
Hmgcl	-0.234631	0.841454		Tpm4	0.344046	0.70131		Myo18b	-0.468821	0.0506117		Srm	-0.61995	0.593616
Nmral1	0.324438	0.841454		Fam131c	0.306593	0.701736		RGD1310352	0.405147	0.0508742		Eno3	0.378962	0.593708
Trappc6b	-0.217758	0.841454		Acaa2	-0.424482	0.701745		Agr2	1.78239	0.0508845		Slc25a4	-0.282908	0.593708
Dynlrb1	-0.19838	0.841454		Acat1	-0.334664	0.701745		Bckdhb	-0.503886	0.0508845		Pdhx	-0.283619	0.593708
Ns5atp9	0.949333	0.841454		Erp29	0.302608	0.701745		Prex1	-0.592211	0.0508845		Tspan8	0.391789	0.5944
Ehd3	0.28179	0.841454		Mcam	0.327276	0.701912		Sucla2	-0.465046	0.0509532		Lta4h	0.316904	0.5944
Sec11c	-0.22278	0.841454		Prkca	-0.40556	0.701936		RGD1563159	0.898124	0.051014		Rras	0.269492	0.59449
Psma6	-0.199841	0.841454		Ppp1r1a	-0.47203	0.701936		Prtfdc1	0.411775	0.0513838		AC103024.2	-0.402831	0.594561
Zfp512b	0.394496	0.841454		Gmpr2	0.293629	0.701936		Tango2	-0.448309	0.0513838		Dlg3	0.601283	0.596233
Ptgs1	0.526362	0.841454		Klhl12	-0.323863	0.701936		Slc25a11	-0.438206	0.0516386		Ptpn6	0.442002	0.596233
Serpinh1	0.217091	0.841454		Mcm2	0.429904	0.701936		Zfp260	0.484502	0.0516386		Rdh11	0.312553	0.596233
Pak6	0.285703	0.841454		LOC100910130	0.712221	0.701936		Tmem176b	0.487198	0.051681		Rab1b	-0.272792	0.596233
Uqcc2	-0.20777	0.841454		Itpkb	-0.324256	0.701936		Ccdc3	0.9215	0.0516947		Usp15	-0.286012	0.596233
Mpp7	-0.342111	0.841454		Colec12	0.371979	0.701936		AABR07026797.1	-0.573912	0.0518642		Ltbp3	0.384254	0.596598
Kcnip3	-0.461697	0.841454		Tspan2	0.389629	0.701936		Reg3b	1.86983	0.0518642		Satb1	0.360688	0.596598
Pnrc2	-0.20958	0.841454		Rbpms	-0.306894	0.701936		Dnmbp	-0.608353	0.0520189		Slc3a2	0.29028	0.596598
Sulf1	0.323709	0.841454		Gatsl3	0.403109	0.701936		Ubr1	-0.586372	0.0520189		Xbp1	0.283854	0.596598
RGD1560398	-0.890586	0.841454		Nek9	-0.339563	0.701936		Lasp1	0.407443	0.0520351		St5	-0.29262	0.596598
Slc16a1	-0.222742	0.841454		AABR07015055.1	-0.456303	0.701936		Kcnn1	-0.876158	0.05205		Mdc1	0.60344	0.597761
Plp2	0.222915	0.841454		AABR07015066.1	-0.456303	0.701936		Ppil3	0.42395	0.0521099		Dapk1	0.492046	0.597761
Tinf2	0.295523	0.841454		AABR07015078.1	-0.456303	0.701936		Ppdpf	0.447788	0.0521314		Rnf115	0.414993	0.597761
Ptprj	0.389207	0.841454		AABR07015080.2	-0.456303	0.701936		LOC102547078	-0.987149	0.0521364		Hmox1	0.385529	0.597761
Gabarapl1	-0.209761	0.841454		AABR07063424.1	-0.456303	0.701936		Rab5c	0.405359	0.0521364		Prr13	0.322299	0.597761
Gabarapl2	-0.195577	0.841454		Alox5	0.559827	0.701936		Prmt7	-0.479598	0.0521368		LOC100909712	0.313313	0.597761
AC094348.3	0.886408	0.841454		Mgat2	0.30838	0.701936		Rab8a	0.43939	0.0521368		Pmvk	0.29739	0.597761
Glrx3	-0.1996	0.841889		Tmem141	-0.295472	0.701936		Ssh2	-0.571013	0.0521368		Tbrg1	0.296291	0.597761
Itgb3bp	-0.413036	0.842479		Rprd1b	-0.292369	0.701936		RGD1565363	0.461044	0.0522961		Dcps	0.288872	0.597761
Fam81a	0.311019	0.842947		Ptprs	-0.367743	0.701936		Xcl1	-0.723835	0.0522961		Lemd2	0.288786	0.597761
Lsmem1	0.247724	0.842947		Thbd	-0.323776	0.701936		Slamf9	0.777571	0.0523474		Lzts2	0.276256	0.597761
Klf10	0.361956	0.842959		Tnfrsf11b	0.73405	0.701936		Flot2	-0.421459	0.0524116		Tspan12	-0.271591	0.597761
Klhl4	-0.414346	0.843563		Arhgef7	-0.279418	0.701936		Junb	-0.666282	0.0524116		Mlycd	-0.279786	0.597761
LOC100912228	0.577905	0.843879		Son	-0.290101	0.701936		Mapt	-0.476943	0.0524116		Nt5m	-0.296962	0.597761
Tmed7	-0.257892	0.843879		Cpne1	-0.552401	0.701936		Rilpl2	0.436407	0.0524116		Aldh6a1	-0.303073	0.597761
Man2b2	0.426179	0.843879		Tecr	-0.35388	0.701936		Atf4	0.419358	0.0529321		Mt-nd4	-0.313725	0.597761
Stmn4	0.49187	0.843879		AC120246.2	-0.317414	0.701936		Nfya	0.489341	0.0529321		Fzd4	-0.318549	0.597761
Pkdcc	-0.248876	0.843879		Cxxc5	0.300087	0.701936		Fmo2	-0.764903	0.0531543		Polrmt	-0.325578	0.597761
Bcas2	-0.19873	0.843879		AC117869.1	-0.569863	0.702608		Casp1	0.547695	0.0532044		Naa30	-0.326877	0.597761
Exosc4	0.226902	0.843879		Piwil2	-0.416792	0.703076		Tfdp2	-0.479815	0.0532637		Rbmx	-0.339795	0.597761
Rps6kl1	-0.428328	0.843879		AABR07034445.1	-0.572176	0.703076		Tgif1	0.671909	0.0532752		Rb1	-0.350683	0.597761
Rn60_20_0039.20	-0.461322	0.843879		Ell	-0.349111	0.703076		Lfng	0.601844	0.053296		Kdm5a	-0.381104	0.597761
Kpna4	-0.220711	0.843879		Chrna1	-0.81442	0.703076		Coa5	-0.444907	0.0533241		Thnsl1	-0.391837	0.597761
Apol9a	0.249409	0.84412		Fcgrt	0.283136	0.703167		Arid3b	-0.879443	0.0535401		Zfp445	-0.40886	0.597761
Sdhb	-0.191957	0.844239		Cfap126	-0.592862	0.704198		Gjc1	0.46333	0.0536398		RGD1310429	-0.410529	0.597761
Acyp2	-0.209907	0.844563		Eif5b	-0.283851	0.704395		AABR07062799.2	-0.567592	0.0537807		Dpy19l4	-0.473772	0.597761
Ldlrap1	0.325427	0.844563		Fam149a	0.51586	0.704977		Phlda1	-0.570502	0.0540274		Tdrkh	-0.663515	0.597761
Sigmar1	0.293414	0.84543		Pxdc1	0.303566	0.705032		Dpp3	0.479514	0.0540776		Clcn3	0.298422	0.597837
Lynx1	0.199994	0.84543		Dppa4	0.597925	0.705099		Hipk3	-0.463139	0.0542023		Cat	-0.272464	0.599007
AABR07010705.1	-0.256764	0.845675		Pfn1	0.288879	0.705099		Gas1	1.00375	0.054393		Xirp1	0.307937	0.599096
Kcnb1	0.288645	0.845761		Slc9a9	0.591899	0.705099		Gpr155	0.652924	0.0544257		Cdv3	-0.304839	0.599096
Zfp18	0.283431	0.845896		Sh3bp5	-0.292614	0.705099		Mlkl	0.615898	0.0544257		Mall	0.504537	0.599745
Psme1	0.202867	0.845896		Emp2	0.342914	0.705099		Zfand2b	0.474914	0.0544257		Rrp7a	0.387448	0.599745
Esam	-0.214712	0.845896		Fmc1	-0.300897	0.705099		Anxa11	-0.426676	0.0544432		Mocs2	0.288513	0.599745
Palm	0.274882	0.846608		Ccnd1	0.388933	0.705099		Entpd4	-0.411295	0.0544732		Acot7	-0.282657	0.599745
Ubc	-0.196263	0.846608		Cnbp	-0.286313	0.705099		Gnai2	0.399331	0.0544732		Yif1a	-0.283756	0.599745
Gstm5	-0.225419	0.846608		Slc11a1	0.612564	0.705099		Nucb2	0.505677	0.0544732		Sec23a	-0.291152	0.599745
Apopt1	-0.214147	0.846608		Eif4a2	-0.28557	0.705099		Pnpt1	-0.430465	0.0544732		Ddb2	-0.480531	0.599804
Fndc3a	0.354918	0.846608		Atp23	0.372208	0.705099		Slc37a4	-0.405169	0.0544732		Pdia4	0.518064	0.599832
Ube2l3	-0.21534	0.846608		Plxnd1	0.289023	0.705099		Nr4a1	-1.12917	0.0544751		Hip1r	0.304608	0.601386
Timm21	-0.192311	0.846608		Hck	0.470978	0.705099		Tnnt2	-0.399396	0.0544797		Isyna1	0.369542	0.602347
Trim72	-0.214497	0.846608		Abcb9	-0.571582	0.705099		Zbtb38	-0.536077	0.0546634		Sh3bgrl3	0.3092	0.602347
Miip	0.372488	0.846608		Ndufab1	-0.308068	0.705099		RGD1564171	0.735851	0.0548552		Smim11	0.272839	0.602347
AABR07066440.1	1.04662	0.846608		Maf	0.592296	0.705099		Tpm4	0.425725	0.0548552		Plbd1	-0.279399	0.602347
Ndufa10	-0.192258	0.846608		Bmyc	0.322306	0.705936		Lonrf1	-0.751499	0.0552224		Hey1	0.401434	0.603333
Gal3st3	0.372024	0.847546		Bpgm	-0.377935	0.706005		Mtfp1	-0.51483	0.0552556		Slx1b	0.378386	0.603333
Enc1	0.309662	0.847546		Snurf	-0.455259	0.706005		Gphn	-0.447428	0.0553661		Ift43	0.324718	0.603333
Cxcr4	-0.289083	0.847546		Rock2	-0.290992	0.706005		Eva1b	0.422078	0.0555764		Rxrb	0.275433	0.603333
Smarce1	0.202739	0.848007		Arpc5	0.381538	0.706009		Ppp3cc	-0.420704	0.0558208		Dtx3l	-0.47284	0.603333
Mrpl36	-0.210428	0.848679		LOC100910336	1.93437	0.70738		Zfpm2	-0.569632	0.0559847		Clic5	-0.27518	0.606656
Scfd2	-0.240214	0.848679		Trabd2b	-0.552432	0.707738		Brms1l	-0.429617	0.0560007		Ssmem1	0.863676	0.607743
Jrk	0.359258	0.848679		Mavs	-0.295032	0.707738		Asb4	-0.799908	0.0560337		C1qtnf5	0.484136	0.607743
LOC499544	-0.566003	0.848679		Npm3	0.305719	0.707738		Bcl7a	-0.613907	0.056077		Usp11	0.406834	0.607743
AABR07052523.1	-0.490133	0.848679		AC107531.3	-0.563708	0.707768		Ccnd3	0.409454	0.0562546		Gpn2	0.404917	0.607743
Zfp446	0.312586	0.848679		Hspa4l	-0.385759	0.709471		Cd44	0.505948	0.0562546		Tagln2	0.346111	0.607743
Atrn	-0.224104	0.849282		Srrm2	-0.311	0.70951		Cytl1	-0.489765	0.0563313		Csnk2a2	0.30559	0.607743
Nnt	-0.202518	0.849834		Tmem14a	0.537433	0.70951		Cog2	-0.432673	0.0563475		Acin1	0.28976	0.607743
Plekha3	-0.229546	0.850104		Serping1	0.380421	0.70951		Elp3	-0.409938	0.0564838		Med25	0.276205	0.607743
Snrnp27	-0.218783	0.850104		Aldh5a1	-0.310743	0.70951		St3gal3	-0.421346	0.0566699		Pgp	-0.27241	0.607743
Mamstr	0.441388	0.850104		Tnfrsf10b	0.611662	0.70951		Sh3bp5	-0.445945	0.056678		Akr1b8	-0.323325	0.607743
Slc1a1	-0.433158	0.850122		Abcd4	0.510951	0.70951		Dtna	-0.504813	0.0569122		Jag2	-0.334442	0.607743
Pgap3	0.330847	0.850129		Ckm	-0.32503	0.709714		Dnajc30	-0.412472	0.0569785		Hyou1	0.290843	0.608131
Tbc1d2b	0.255686	0.850428		Pten	0.299272	0.709714		Extl3	-0.449294	0.0570097		RGD1307554	0.286244	0.608131
Tagln	0.436764	0.850428		Ptprk	0.383892	0.709714		Cebpg	0.428796	0.0570745		Pygb	-0.30105	0.608131
Tigar	-0.236527	0.850428		Rhno1	0.343405	0.709771		Exoc3l1	0.555431	0.0570745		Unc45a	0.330515	0.608752
Tnfaip2	0.331369	0.850895		LOC103689952	0.510121	0.709771		Gpd2	-0.585041	0.0570745		Eif6	0.276124	0.608752
Papln	-0.479101	0.851079		Nudt8	-0.30204	0.709771		Lypd1	0.561794	0.0570745		Chit1	-0.53897	0.608752
Schip1	-0.195624	0.851079		Vti1b	-0.28957	0.709771		Apobec1	0.881068	0.0574932		Gemin7l1	-2.27509	0.608752
Prpf40b	0.297529	0.851079		Bicc1	0.330926	0.709771		Cd63	0.397018	0.0574932		Fam229b	0.623604	0.608973
Dap3	-0.203641	0.851079		Lancl1	-0.289008	0.709771		Pknox2	-0.533022	0.0575343		Pnp	0.341789	0.609026
Gstt2	-0.279891	0.851188		Ppp1r21	0.370361	0.709771		Grin3b	-0.644736	0.0577413		Edem2	0.472935	0.609132
Pygb	0.232736	0.851188		Hipk3	-0.312099	0.709771		Bhlhe41	-0.704921	0.057754		Ecsit	-0.277885	0.609132
Atic	-0.194593	0.851188		Usp46	0.343962	0.709771		Aldh9a1	-0.41044	0.0579027		LOC100909797	-0.414893	0.609132
Lin7c	-0.224613	0.851188		Ctage5	-0.306015	0.709771		Gnpda1	0.443629	0.0579027		Dhtkd1	-0.519341	0.609132
Etv6	0.50554	0.851474		Sv2a	0.607147	0.709889		Neu1	-0.420234	0.0579027		Zfp707l1	-0.827781	0.609132
Slc6a6	-0.56283	0.851792		Bax	0.284446	0.709889		Tacc2	-0.434944	0.0579057		Prpf39	0.320922	0.609165
Rab8b	0.326793	0.851874		Arhgap18	0.292409	0.709889		RGD1561849	0.864153	0.0579187		Opa3	-0.288194	0.609165
Pik3r2	0.224443	0.85232		LOC103693457	0.346753	0.709889		Fam114a2	-0.414005	0.0579197		B3gat3	0.281316	0.609542
LOC102550391	0.373039	0.853542		RGD1561590	0.324615	0.71009		Abcb7	-0.457456	0.0579321		Nt5c3a	-0.293039	0.609542
Creb1	0.321874	0.855173		Rilpl1	-0.30623	0.71009		Abca2	-0.560767	0.0579558		Rfesd	-0.310651	0.609716
AABR07025284.1	0.236312	0.855173		Iars	-0.290335	0.71009		Nupr1l1	1.30988	0.0579725		Vsir	0.39252	0.610122
Fgf18	-0.431965	0.856677		Rad9a	0.405193	0.710822		Bche	-0.507877	0.0580332		Fabp5	0.260527	0.610122
Cers5	0.242159	0.856677		Arsi	0.915026	0.712103		Fndc1	0.603853	0.0583384		Slfn2	0.303496	0.610181
Fam63b	-0.275173	0.856677		Mxra7	0.500217	0.712568		Naca	0.415165	0.0585089		Slc2a1	-0.493991	0.610895
Ppp6r2	0.192374	0.856677		Svil	-0.284042	0.712678		Sipa1l2	-0.471066	0.0586679		Tmem237	0.546794	0.610992
Akap7	0.283175	0.856677		Slc2a4	-0.405023	0.713331		Tcaim	-0.445645	0.0587536		Cdh11	0.49398	0.610992
Mmp19	0.422037	0.856677		Ahnak	-0.337526	0.713331		Cdkn1a	0.719347	0.0587655		Pck2	0.438291	0.610992
Smpd4	0.246975	0.857225		Angptl2	0.387293	0.713331		Ocel1	0.477305	0.0587884		Praf2	0.387441	0.610992
AABR07026893.1	-2.23719	0.857474		Rpl3l	-0.377968	0.713331		Acadl	-0.395735	0.0588218		AABR07064061.1	-0.265999	0.610992
Rwdd2a	-0.261967	0.857587		Arvcf	-0.31517	0.713339		Pigk	0.422689	0.0588218		Wdr7	-0.442015	0.610992
Polr2g	-0.228277	0.857587		Bmf	0.591073	0.713339		Rnf138	0.636237	0.0588218		Acly	0.361701	0.611035
Wdr77	-0.228864	0.858299		Mrps18a	-0.288738	0.713649		Zyx	0.404757	0.058851		Gorasp1	-0.276029	0.612048
Xpnpep3	-0.308125	0.858299		Acd	0.351905	0.713649		Haus7	0.554314	0.0589374		Ywhah	-0.284685	0.612048
Tcn2	-0.238109	0.858722		Tbxas1	0.510578	0.713707		Itpkb	-0.44515	0.0589374		AABR07037412.1	1.16525	0.612113
Eif4b	0.193858	0.858722		Sun2	-0.309054	0.714118		Sec22b	0.414258	0.0589374		Tmem106a	0.612787	0.612113
Srpx	0.269514	0.85993		Pon2	0.291151	0.715627		Spi1	0.711801	0.058963		C1qtnf6	0.583546	0.612113
LOC102548415	-0.817774	0.861658		RGD1562618	0.486413	0.715627		Zbtb4	-0.438936	0.058963		RGD1309808	0.464474	0.612113
Wdr34	0.356614	0.863087		Meis3	0.487058	0.716075		Epb41l1	-0.499193	0.059049		Rerg	0.383083	0.612113
AABR07029417.1	0.50731	0.863087		Tmem38a	-0.3212	0.716075		Pcdh7	-0.579629	0.0590494		Saysd1	0.331292	0.612113
AABR07030603.1	0.32226	0.863087		Serpinh1	0.358861	0.716408		Dcaf8	-0.411997	0.0590586		Cap1	0.313029	0.612113
Cers4	0.30428	0.863087		Maz	0.323688	0.716543		Gga2	-0.411193	0.0591524		Rn60_7_1214.2	0.290716	0.612113
Ppp2r4	0.196707	0.863087		Tmem184c	0.311005	0.716543		Ostf1	0.401607	0.0591858		Ifitm3	0.283737	0.612113
Elac1	0.394822	0.863087		Gpx1	-0.281433	0.716543		Olr59	0.840266	0.059191		Hspbp1	0.275359	0.612113
Snx12	-0.197057	0.863087		Zc3h4	-0.327257	0.716543		Twist1	0.682934	0.0594502		Dnaja3	-0.263599	0.612113
Sgca	0.189903	0.864767		Bckdhb	-0.333252	0.716937		LOC100360218	0.428116	0.059526		RGD1308706	-0.290248	0.612113
Prelid3b	-0.198443	0.864792		Nagk	0.325984	0.717374		Ap1s1	0.402288	0.0595385		Armt1	-0.30252	0.612113
Sh3bp2	0.484529	0.864792		Btnl9	0.324821	0.717677		Abcb10	-0.497941	0.0597781		Slc25a45	-0.439628	0.612113
RGD1562381	-0.37698	0.864792		Commd2	0.382672	0.718221		Foxo6	-1.04173	0.0598102		Kcnd3	-0.575989	0.612113
[truncated: 9,849 more rows]
